# Supplementary material for: Mechanistic insights into the non-equilibrium thermodynamics of nitrogen fixation via acoustic cavitation
Source: Nat Commun. 2026 Feb 12;17:2682. doi: 10.1038/s41467-026-69466-1 (PMC13009208; doi:10.1038/s41467-026-69466-1)
Supplement: Supplementary file 3 — Source Data [file 41467_2026_69466_MOESM3_ESM.xlsx]

## Sheet: Fig. 1
Fig.1b						Fig.1c						Fig.1d
	Free energy / eV						Time / μs	Radius / μm	Temperature / K				Ammonium concentration / μM	Error	Nitrite concentration / μM	Error	Nitrate concentration / μM	Error
	298.15 K	1000 K	3000 K	5000 K			0	5	284.15			N2	2.59697	0.28071	1.75954	0.35839	0
2NH3	-12.9441	-9.03622	3.15984	15.5524			0.00167	4.99995	284.154			N2+talc	3.15353	0.62175	5.74991	0.21332	4.14628	1.47348
2NH2	-4.596	-2.43027	4.43716	11.5064			0.00333	4.9998	284.166			N2+acid	3.9049	0.20061	1.52144	0.90242	6.00401	2.08688
2NH	2.91055	3.57964	5.74521	8.01549			0.005	4.9995	284.19			Air	2.66423	0.07081	26.1122	3.60528	13.2448	6.48399
2N	9.24159	8.38306	5.72792	2.93443			0.00667	4.99902	284.228			Air+talc	4.09878	0.15605	25.6073	1.91136	18.3517	1.25066
N2	0	0	0	0			0.00833	4.99834	284.283			Air+acid	2.63216	0.11966	3.4646	2.12145	19.794	1.18831
2N	9.24159	8.38306	5.72792	2.93443			0.01	4.99742	284.357
2NO	-3.83429	-2.88872	-0.03614	2.91117			0.01167	4.99623	284.452
2HNO2	-8.18007	-5.40349	2.4639	10.195			0.01333	4.99474	284.572			Data points
							0.015	4.99291	284.719				Ammonia	Nitrite	Nitrate			Ammonia	Nitrite	Nitrate			Ammonia	Nitrite	Nitrate
							0.01667	4.99072	284.895			N2	2.38064	1.85425	0		N2+talc	2.79048	5.85403	5.84483		N2+acid	4.07824	0.544092	8.35547
							0.01833	4.98814	285.103				2.91418	2.06107	0			3.87146	5.89118	3.38279			3.95131	1.69714	5.28436
							0.02	4.98512	285.347				2.49608	1.36331	0			2.79867	5.50453	3.21122			3.68516	2.3231	4.37218
							0.02167	4.98164	285.628
							0.02333	4.97767	285.949
							0.025	4.97317	286.314				Ammonia	Nitrite	Nitrate			Ammonia	Nitrite	Nitrate			Ammonia	Nitrite	Nitrate
							0.02667	4.96811	286.725			Air	2.71678	21.9891	6.77702		Air+talc	4.27766	24.1169	18.776		Air+acid	2.57142	1.37031	21.0284
							0.02833	4.96246	287.185				2.69221	28.6719	19.7449			4.02806	27.7622	16.944			2.55504	3.41128	19.6959
							0.03	4.95619	287.698				2.5837	27.6757	13.2126			3.99061	24.9428	19.3349			2.77001	5.61221	18.6579
							0.03167	4.94926	288.267
							0.03333	4.94163	288.894
							0.035	4.93327	289.584
							0.03667	4.92416	290.34
							0.03833	4.91424	291.167
							0.04	4.90349	292.067
							0.04167	4.89186	293.046
							0.04333	4.87933	294.108
							0.045	4.86585	295.258
							0.04667	4.85137	296.501
							0.04833	4.83587	297.842
							0.05	4.81929	299.288
							0.05167	4.8016	300.844
							0.05334	4.78274	302.518
							0.055	4.76268	304.316
							0.05667	4.74136	306.247
							0.05834	4.71873	308.32
							0.06	4.69474	310.544
							0.06167	4.66933	312.929
							0.06334	4.64245	315.488
							0.065	4.61403	318.231
							0.06667	4.58401	321.173
							0.06834	4.55231	324.331
							0.07	4.51888	327.719
							0.07167	4.48363	331.358
							0.07334	4.44647	335.269
							0.075	4.40733	339.475
							0.07667	4.36609	344.005
							0.07834	4.32267	348.887
							0.08	4.27696	354.157
							0.08167	4.22882	359.854
							0.08334	4.17813	366.025
							0.085	4.12475	372.721
							0.08667	4.06852	380.005
							0.08834	4.00926	387.949
							0.09	3.94679	396.635
							0.09167	3.88088	406.166
							0.09334	3.81129	416.662
							0.095	3.73775	428.268
							0.09667	3.65994	441.161
							0.09834	3.57751	455.561
							0.1	3.49003	471.743
							0.10167	3.39703	490.055
							0.10334	3.29793	510.945
							0.105	3.19205	535.005
							0.10667	3.07854	563.026
							0.10834	2.95641	596.098
							0.11	2.82436	635.767
							0.11167	2.68077	684.304
							0.11334	2.52352	745.189
							0.115	2.34976	824.048
							0.11667	2.1556	930.605
							0.11834	1.9356	1083.14
							0.12	1.68247	1319.8
							0.12167	1.38971	1728.11
							0.12334	1.08254	2457.69
							0.125	0.96901	2873.25
							0.12667	1.15538	2242.1
							0.12834	1.39172	1724.59
							0.13	1.6048	1410.76
							0.13167	1.79084	1208.61
							0.13334	1.95414	1068.68
							0.135	2.09887	966.262
							0.13667	2.22827	888.095
							0.13834	2.34476	826.525
							0.14	2.45017	776.837
							0.14167	2.54589	735.973
							0.14334	2.63303	701.864
							0.145	2.71246	673.061
							0.14667	2.78487	648.516
							0.14834	2.85084	627.457
							0.15001	2.91083	609.3
							0.15167	2.96523	593.598
							0.15334	3.01437	580
							0.15501	3.05851	568.234
							0.15667	3.09787	558.079
							0.15834	3.13265	549.364
							0.16001	3.163	541.946
							0.16167	3.18904	535.716
							0.16334	3.21089	530.584
							0.16501	3.22862	526.48
							0.16667	3.2423	523.351
							0.16834	3.25197	521.158
							0.17001	3.25766	519.875
							0.17167	3.25938	519.488
							0.17334	3.25712	519.995
							0.17501	3.25087	521.405
							0.17667	3.24059	523.739
							0.17834	3.22623	527.03
							0.18001	3.20771	531.324
							0.18167	3.18495	536.685
							0.18334	3.15785	543.193
							0.18501	3.12626	550.948
							0.18667	3.09004	560.075
							0.18834	3.049	570.733
							0.19001	3.00294	583.116
							0.19167	2.9516	597.467
							0.19334	2.8947	614.094
							0.19501	2.83189	633.384
							0.19667	2.76279	655.836
							0.19834	2.68692	682.096
							0.20001	2.60375	713.019
							0.20167	2.51262	749.749
							0.20334	2.4128	793.854
							0.20501	2.30341	847.525
							0.20667	2.18347	913.9
							0.20834	2.05195	997.565
							0.21001	1.90797	1105.32
							0.21167	1.75143	1247.13
							0.21334	1.58474	1436.01
							0.21501	1.41744	1680.64
							0.21667	1.27619	1948.75
							0.21834	1.20936	2102.28
							0.22001	1.24631	2014.95
							0.22167	1.35549	1789.95
							0.22334	1.4911	1564.77
							0.22501	1.62835	1382.07
							0.22667	1.75787	1240.69
							0.22834	1.87685	1131.26
							0.23001	1.98492	1045.39
							0.23167	2.08256	976.951
							0.23334	2.17048	921.617
							0.23501	2.24942	876.347
							0.23667	2.32004	838.972
							0.23834	2.38292	807.925
							0.24001	2.43858	782.048
							0.24167	2.48743	760.479
							0.24334	2.52984	742.566
							0.24501	2.56611	727.811
							0.24667	2.59648	715.834
							0.24834	2.62117	706.345
							0.25001	2.64034	699.125
							0.25168	2.65412	694.013
							0.25334	2.66261	690.895
							0.25501	2.66588	689.7
							0.25668	2.66397	690.395
							0.25834	2.65691	692.985
							0.26001	2.64469	697.506
							0.26168	2.62726	704.036
							0.26334	2.6046	712.691
							0.26501	2.5766	723.632
							0.26668	2.54319	737.074
							0.26834	2.50423	753.293
							0.27001	2.45959	772.641
							0.27168	2.40911	795.567
							0.27334	2.35263	822.632
							0.27501	2.28996	854.549
							0.27668	2.22098	892.208
							0.27834	2.1456	936.723
							0.28001	2.06386	989.456
							0.28168	1.97604	1052.02
							0.28334	1.88288	1126.14
							0.28501	1.78592	1213.31
							0.28668	1.68803	1313.68
							0.28834	1.59428	1423.9
							0.29001	1.51262	1533.47
							0.29168	1.45355	1622.06
							0.29334	1.42707	1664.67
							0.29501	1.4373	1647.98
							0.29668	1.47982	1581.62
							0.29834	1.54471	1488.75
							0.30001	1.62185	1389.89
							0.30168	1.70361	1296.78
							0.30334	1.78509	1214.1
							0.30501	1.86345	1142.74
							0.30668	1.93714	1081.93
							0.30834	2.00536	1030.39
							0.31001	2.06777	986.816
							0.31168	2.12427	950.012
							0.31334	2.17489	918.984
							0.31501	2.21974	892.913
							0.31668	2.25895	871.139
							0.31834	2.29266	853.132
							0.32001	2.32102	838.472
							0.32168	2.34416	826.827
							0.32334	2.36219	817.939
							0.32501	2.37523	811.614
							0.32668	2.38337	807.709
							0.32834	2.38669	806.127
							0.33001	2.38525	806.813
							0.33168	2.37911	809.751
							0.33334	2.36831	814.961
							0.33501	2.3529	822.498
							0.33668	2.33291	832.453
							0.33834	2.30838	844.954
							0.34001	2.27935	860.166
							0.34168	2.24589	878.292
							0.34334	2.20808	899.572
							0.34501	2.16605	924.278
							0.34668	2.12001	952.709
							0.34834	2.07024	985.161
							0.35001	2.01718	1021.89
							0.35168	1.96146	1063.06
							0.35335	1.90398	1108.59
							0.35501	1.84602	1157.99
							0.35668	1.78927	1210.1
							0.35835	1.73597	1262.82
							0.36001	1.68883	1312.81
							0.36168	1.65082	1355.62
							0.36335	1.6248	1386.34
							0.36501	1.61282	1400.87
							0.36668	1.61565	1397.42
							0.36835	1.63249	1377.13
							0.37001	1.6613	1343.59
							0.37168	1.69929	1301.42
							0.37335	1.74361	1255.03
							0.37501	1.79164	1207.85
							0.37668	1.84127	1162.2
							0.37835	1.89088	1119.44
							0.38001	1.93925	1080.27
							0.38168	1.98555	1044.92
							0.38335	2.02918	1013.38
							0.38501	2.06975	985.49
							0.38668	2.10699	961.014
							0.38835	2.14077	939.708
							0.39001	2.17097	921.326
							0.39168	2.19757	905.642
							0.39335	2.22055	892.453
							0.39501	2.23994	881.581
							0.39668	2.25576	872.876
							0.39835	2.26806	866.209
							0.40001	2.27689	861.478
							0.40168	2.2823	858.599
							0.40335	2.28436	857.509
							0.40501	2.28313	858.16
							0.40668	2.27868	860.52
							0.40835	2.2711	864.572
							0.41001	2.26048	870.308
							0.41168	2.2469	877.732
							0.41335	2.23049	886.851
							0.41501	2.21138	897.679
							0.41668	2.18972	910.225
							0.41835	2.16569	924.494
							0.42001	2.13953	940.473
							0.42168	2.1115	958.125
							0.42335	2.08192	977.376
							0.42501	2.05118	998.093
							0.42668	2.01973	1020.07
							0.42835	1.98813	1043.01
							0.43001	1.95699	1066.48
							0.43168	1.92704	1089.93
							0.43335	1.89904	1112.66
							0.43501	1.87382	1133.83
							0.43668	1.85222	1152.52
							0.43835	1.835	1167.8
							0.44001	1.82283	1178.81
							0.44168	1.81616	1184.92
							0.44335	1.81524	1185.76
							0.44501	1.82005	1181.35
							0.44668	1.83029	1172.04
							0.44835	1.8455	1158.45
							0.45002	1.86501	1141.39
							0.45168	1.88809	1121.77
							0.45335	1.91399	1100.42
							0.45502	1.94197	1078.14
							0.45668	1.97133	1055.56
							0.45835	2.00148	1033.21
							0.46002	2.03189	1011.48
							0.46168	2.06211	990.641
							0.46335	2.09178	970.886
							0.46502	2.1206	952.331
							0.46668	2.14835	935.037
							0.46835	2.17482	919.026
							0.47002	2.19989	904.294
							0.47168	2.22345	890.815
							0.47335	2.24541	878.553
							0.47502	2.26574	867.461
							0.47668	2.28439	857.492
							0.47835	2.30135	848.595
							0.48002	2.31661	840.72
							0.48168	2.3302	833.819
							0.48335	2.34211	827.843
							0.48502	2.35239	822.749
							0.48668	2.36106	818.494
							0.48835	2.36815	815.038
							0.49002	2.37372	812.344
							0.49168	2.37781	810.375
							0.49335	2.38047	809.097
							0.49502	2.38176	808.478
							0.49668	2.38175	808.485
							0.49835	2.38049	809.087
							0.50002	2.37806	810.253
							0.50168	2.37454	811.95
							0.50335	2.36999	814.147
							0.50502	2.36451	816.808
							0.50668	2.35819	819.899
							0.50835	2.35111	823.38
							0.51002	2.34339	827.21
							0.51168	2.33511	831.345
							0.51335	2.3264	835.736
							0.51502	2.31738	840.331
							0.51668	2.30815	845.072
							0.51835	2.29884	849.899
							0.52002	2.28959	854.746
							0.52168	2.28052	859.542
							0.52335	2.27177	864.214
							0.52502	2.26347	868.686
							0.52668	2.25575	872.879
							0.52835	2.24875	876.714
							0.53002	2.24259	880.112
							0.53168	2.23739	883
							0.53335	2.23325	885.305
							0.53502	2.23029	886.964
							0.53668	2.22859	887.92
							0.53835	2.22822	888.128
							0.54002	2.22924	887.554
							0.54168	2.2317	886.176
							0.54335	2.23562	883.985
							0.54502	2.24102	880.984
							0.54668	2.24788	877.192
							0.54835	2.2562	872.636
							0.55002	2.26593	867.355
							0.55169	2.27704	861.396
							0.55335	2.28946	854.812
							0.55502	2.30314	847.663
							0.55669	2.31801	840.008
							0.55835	2.33398	831.912
							0.56002	2.351	823.436
							0.56169	2.36897	814.641
							0.56335	2.38783	805.585
							0.56502	2.4075	796.321
							0.56669	2.4279	786.899
							0.56835	2.44898	777.366
							0.57002	2.47067	767.762
							0.57169	2.49291	758.122
							0.57335	2.51564	748.48
							0.57502	2.53882	738.862
							0.57669	2.56241	729.291
							0.57835	2.58636	719.787
							0.58002	2.61064	710.365
							0.58169	2.63522	701.04
							0.58335	2.66008	691.82
							0.58502	2.6852	682.714
							0.58669	2.71055	673.727
							0.58835	2.73613	664.864
							0.59002	2.76192	656.127
							0.59169	2.78792	647.515
							0.59335	2.81412	639.031
							0.59502	2.84053	630.671
							0.59669	2.86713	622.436
							0.59835	2.89394	614.321
							0.60002	2.92095	606.325
							0.60169	2.94818	598.444
							0.60335	2.97563	590.674
							0.60502	3.00331	583.013
							0.60669	3.03123	575.456
							0.60835	3.0594	567.999
							0.61002	3.08783	560.64
							0.61169	3.11653	553.373
							0.61335	3.14552	546.196
							0.61502	3.17481	539.105
							0.61669	3.20441	532.097
							0.61835	3.23434	525.168
							0.62002	3.2646	518.316
							0.62169	3.29523	511.537
							0.62335	3.32622	504.83
							0.62502	3.35759	498.191
							0.62669	3.38937	491.619
							0.62835	3.42155	485.111
							0.63002	3.45416	478.666
							0.63169	3.48721	472.281
							0.63335	3.52072	465.957
							0.63502	3.55469	459.69
							0.63669	3.58914	453.481
							0.63835	3.62408	447.328
							0.64002	3.65953	441.231
							0.64169	3.6955	435.188
							0.64335	3.73199	429.2
							0.64502	3.76902	423.265
							0.64669	3.80661	417.385
							0.64835	3.84475	411.558
							0.65002	3.88347	405.785
							0.65169	3.92276	400.065
							0.65336	3.96265	394.399
							0.65502	4.00313	388.787
							0.65669	4.04422	383.229
							0.65836	4.08592	377.726
							0.66002	4.12824	372.277
							0.66169	4.17119	366.884
							0.66336	4.21477	361.546
							0.66502	4.25899	356.265
							0.66669	4.30386	351.039
							0.66836	4.34937	345.871
							0.67002	4.39554	340.76
							0.67169	4.44236	335.707
							0.67336	4.48984	330.711
							0.67502	4.53799	325.775
							0.67669	4.58681	320.897
							0.67836	4.63629	316.079
							0.68002	4.68644	311.32
							0.68169	4.73727	306.621
							0.68336	4.78876	301.982
							0.68502	4.84093	297.403
							0.68669	4.89378	292.885
							0.68836	4.9473	288.427
							0.69002	5.00149	284.03
							0.69169	5.05636	279.694
							0.69336	5.1119	275.419
							0.69502	5.16811	271.205
							0.69669	5.22499	267.051
							0.69836	5.28254	262.958
							0.70002	5.34076	258.926
							0.70169	5.39964	254.954
							0.70336	5.45918	251.042
							0.70502	5.51938	247.189
							0.70669	5.58024	243.397
							0.70836	5.64175	239.663
							0.71002	5.70392	235.989
							0.71169	5.76673	232.373
							0.71336	5.83018	228.815
							0.71502	5.89428	225.314
							0.71669	5.95901	221.871
							0.71836	6.02437	218.484
							0.72002	6.09037	215.153
							0.72169	6.15698	211.878
							0.72336	6.22422	208.658
							0.72502	6.29208	205.493
							0.72669	6.36054	202.381
							0.72836	6.42961	199.322
							0.73002	6.49929	196.315
							0.73169	6.56956	193.361
							0.73336	6.64043	190.458
							0.73502	6.71189	187.605
							0.73669	6.78392	184.802
							0.73836	6.85654	182.048
							0.74002	6.92973	179.343
							0.74169	7.0035	176.686
							0.74336	7.07782	174.075
							0.74502	7.1527	171.511
							0.74669	7.22814	168.993
							0.74836	7.30413	166.519
							0.75003	7.38066	164.09
							0.75169	7.45773	161.704
							0.75336	7.53534	159.361
							0.75503	7.61347	157.059
							0.75669	7.69212	154.8
							0.75836	7.7713	152.581
							0.76003	7.85099	150.401
							0.76169	7.93118	148.262
							0.76336	8.01188	146.16
							0.76503	8.09308	144.097
							0.76669	8.17477	142.071
							0.76836	8.25695	140.081
							0.77003	8.33961	138.127
							0.77169	8.42275	136.209
							0.77336	8.50636	134.325
							0.77503	8.59044	132.475
							0.77669	8.67499	130.658
							0.77836	8.75999	128.874
							0.78003	8.84544	127.122
							0.78169	8.93134	125.402
							0.78336	9.01769	123.712
							0.78503	9.10447	122.052
							0.78669	9.19168	120.423
							0.78836	9.27933	118.822
							0.79003	9.36739	117.25
							0.79169	9.45588	115.706
							0.79336	9.54478	114.189
							0.79503	9.63409	112.7
							0.79669	9.7238	111.236
							0.79836	9.81391	109.799
							0.80003	9.90442	108.387
							0.80169	9.99531	107
							0.80336	10.0866	105.637
							0.80503	10.1783	104.298
							0.80669	10.2703	102.982
							0.80836	10.3627	101.69
							0.81003	10.4555	100.42
							0.81169	10.5486	99.172
							0.81336	10.6421	97.9458
							0.81503	10.736	96.7407
							0.81669	10.8302	95.5564
							0.81836	10.9247	94.3924
							0.82003	11.0196	93.2485
							0.82169	11.1148	92.1241
							0.82336	11.2104	91.0189
							0.82503	11.3062	89.9325
							0.82669	11.4024	88.8645
							0.82836	11.499	87.8147
							0.83003	11.5958	86.7825
							0.83169	11.6929	85.7677
							0.83336	11.7904	84.7699
							0.83503	11.8881	83.7888
							0.83669	11.9862	82.8241
							0.83836	12.0845	81.8754
							0.84003	12.1831	80.9424
							0.84169	12.282	80.0248
							0.84336	12.3812	79.1224
							0.84503	12.4807	78.2348
							0.84669	12.5804	77.3617
							0.84836	12.6804	76.5028
							0.85003	12.7807	75.6579
							0.8517	12.8812	74.8268
							0.85336	12.982	74.009
							0.85503	13.083	73.2044
							0.8567	13.1843	72.4128
							0.85836	13.2858	71.6338
							0.86003	13.3876	70.8673
							0.8617	13.4896	70.1129
							0.86336	13.5918	69.3705
							0.86503	13.6943	68.6398
							0.8667	13.7969	67.9206
							0.86836	13.8998	67.2127
							0.87003	14.003	66.5159
							0.8717	14.1063	65.8299
							0.87336	14.2098	65.1546
							0.87503	14.3136	64.4898
							0.8767	14.4175	63.8352
							0.87836	14.5216	63.1907
							0.88003	14.626	62.556
							0.8817	14.7305	61.9311
							0.88336	14.8352	61.3156
							0.88503	14.9401	60.7095
							0.8867	15.0452	60.1126
							0.88836	15.1504	59.5247
							0.89003	15.2558	58.9456
							0.8917	15.3614	58.3751
							0.89336	15.4672	57.8132
							0.89503	15.5731	57.2596
							0.8967	15.6791	56.7142
							0.89836	15.7853	56.1769
							0.90003	15.8917	55.6475
							0.9017	15.9982	55.1258
							0.90336	16.1048	54.6118
							0.90503	16.2116	54.1053
							0.9067	16.3186	53.6061
							0.90836	16.4256	53.1141
							0.91003	16.5328	52.6292
							0.9117	16.6401	52.1514
							0.91336	16.7475	51.6803
							0.91503	16.8551	51.216
							0.9167	16.9627	50.7582
							0.91836	17.0705	50.307
							0.92003	17.1784	49.8621
							0.9217	17.2863	49.4235
							0.92336	17.3944	48.9911
							0.92503	17.5026	48.5647
							0.9267	17.6109	48.1443
							0.92836	17.7192	47.7297
							0.93003	17.8277	47.3208
							0.9317	17.9362	46.9176
							0.93336	18.0448	46.5199
							0.93503	18.1535	46.1277
							0.9367	18.2622	45.7409
							0.93836	18.3711	45.3593
							0.94003	18.4799	44.9829
							0.9417	18.5889	44.6116
							0.94336	18.6979	44.2453
							0.94503	18.807	43.8839
							0.9467	18.9161	43.5274
							0.94836	19.0253	43.1756
							0.95003	19.1345	42.8285
							0.9517	19.2438	42.4861
							0.95337	19.3531	42.1481
							0.95503	19.4624	41.8147
							0.9567	19.5718	41.4856
							0.95837	19.6812	41.1608
							0.96003	19.7906	40.8402
							0.9617	19.9001	40.5239
							0.96337	20.0095	40.2116
							0.96503	20.119	39.9034
							0.9667	20.2285	39.5992
							0.96837	20.338	39.2989
							0.97003	20.4475	39.0024
							0.9717	20.5571	38.7097
							0.97337	20.6666	38.4207
							0.97503	20.7761	38.1355
							0.9767	20.8857	37.8538
							0.97837	20.9952	37.5757
							0.98003	21.1047	37.3011
							0.9817	21.2142	37.0299
							0.98337	21.3237	36.7621
							0.98503	21.4331	36.4977
							0.9867	21.5425	36.2366
							0.98837	21.6519	35.9787
							0.99003	21.7613	35.7239
							0.9917	21.8707	35.4724
							0.99337	21.98	35.2239
							0.99503	22.0892	34.9785
							0.9967	22.1985	34.736
							0.99837	22.3076	34.4965
							1.00003	22.4168	34.26
							1.0017	22.5259	34.0262
							1.00337	22.6349	33.7954
							1.00503	22.7439	33.5673
							1.0067	22.8528	33.3419
							1.00837	22.9617	33.1193
							1.01003	23.0705	32.8993
							1.0117	23.1792	32.6819
							1.01337	23.2878	32.4671
							1.01503	23.3964	32.2548
							1.0167	23.5049	32.0451
							1.01837	23.6134	31.8378
							1.02003	23.7217	31.633
							1.0217	23.83	31.4305
							1.02337	23.9381	31.2305
							1.02503	24.0462	31.0327
							1.0267	24.1542	30.8373
							1.02837	24.2621	30.6441
							1.03003	24.3698	30.4532
							1.0317	24.4775	30.2645
							1.03337	24.5851	30.0779
							1.03503	24.6926	29.8935
							1.0367	24.8	29.7112
							1.03837	24.9072	29.5309
							1.04003	25.0143	29.3528
							1.0417	25.1214	29.1766
							1.04337	25.2282	29.0024
							1.04503	25.335	28.8302
							1.0467	25.4417	28.66
							1.04837	25.5482	28.4917
							1.05004	25.6546	28.3252
							1.0517	25.7608	28.1607
							1.05337	25.8669	27.9979
							1.05504	25.9729	27.837
							1.0567	26.0787	27.6778
							1.05837	26.1844	27.5205
							1.06004	26.2899	27.3649
							1.0617	26.3953	27.2109
							1.06337	26.5005	27.0587
							1.06504	26.6056	26.9082
							1.0667	26.7105	26.7593
							1.06837	26.8152	26.612
							1.07004	26.9198	26.4663
							1.0717	27.0242	26.3223
							1.07337	27.1285	26.1798
							1.07504	27.2325	26.0388
							1.0767	27.3364	25.8994
							1.07837	27.4401	25.7614
							1.08004	27.5437	25.625
							1.0817	27.6471	25.49
							1.08337	27.7502	25.3565
							1.08504	27.8532	25.2244
							1.0867	27.956	25.0937
							1.08837	28.0586	24.9644
							1.09004	28.161	24.8365
							1.0917	28.2632	24.71
							1.09337	28.3653	24.5847
							1.09504	28.4671	24.4609
							1.0967	28.5687	24.3383
							1.09837	28.6701	24.217
							1.10004	28.7713	24.097
							1.1017	28.8723	23.9782
							1.10337	28.973	23.8607
							1.10504	29.0736	23.7445
							1.1067	29.1739	23.6294
							1.10837	29.274	23.5156
							1.11004	29.3739	23.4029
							1.1117	29.4736	23.2914
							1.11337	29.573	23.181
							1.11504	29.6722	23.0718
							1.1167	29.7712	22.9638
							1.11837	29.8699	22.8568
							1.12004	29.9684	22.751
							1.1217	30.0667	22.6462
							1.12337	30.1647	22.5425
							1.12504	30.2625	22.4399
							1.1267	30.36	22.3383
							1.12837	30.4572	22.2378
							1.13004	30.5543	22.1383
							1.1317	30.651	22.0398
							1.13337	30.7476	21.9423
							1.13504	30.8438	21.8458
							1.1367	30.9398	21.7503
							1.13837	31.0355	21.6558
							1.14004	31.131	21.5622
							1.1417	31.2262	21.4696
							1.14337	31.3211	21.3779
							1.14504	31.4158	21.2871
							1.1467	31.5102	21.1972
							1.14837	31.6043	21.1083
							1.15004	31.6982	21.0202
							1.15171	31.7917	20.9331
							1.15337	31.885	20.8468
							1.15504	31.978	20.7613
							1.15671	32.0707	20.6767
							1.15837	32.1631	20.593
							1.16004	32.2553	20.5101
							1.16171	32.3471	20.4281
							1.16337	32.4387	20.3468
							1.16504	32.5299	20.2664
							1.16671	32.6209	20.1868
							1.16837	32.7115	20.1079
							1.17004	32.8019	20.0299
							1.17171	32.8919	19.9526
							1.17337	32.9817	19.8761
							1.17504	33.0711	19.8003
							1.17671	33.1602	19.7253
							1.17837	33.2491	19.6511
							1.18004	33.3376	19.5775
							1.18171	33.4258	19.5048
							1.18337	33.5136	19.4327
							1.18504	33.6012	19.3613
							1.18671	33.6884	19.2907
							1.18837	33.7754	19.2207
							1.19004	33.8619	19.1515
							1.19171	33.9482	19.0829
							1.19337	34.0341	19.015
							1.19504	34.1197	18.9477
							1.19671	34.205	18.8812
							1.19837	34.29	18.8152
							1.20004	34.3746	18.75
							1.20171	34.4588	18.6854
							1.20337	34.5428	18.6214
							1.20504	34.6264	18.558
							1.20671	34.7096	18.4953
							1.20837	34.7925	18.4332
							1.21004	34.8751	18.3717
							1.21171	34.9573	18.3108
							1.21337	35.0391	18.2505
							1.21504	35.1207	18.1908
							1.21671	35.2018	18.1317
							1.21837	35.2826	18.0732
							1.22004	35.3631	18.0152
							1.22171	35.4432	17.9579
							1.22337	35.5229	17.901
							1.22504	35.6023	17.8448
							1.22671	35.6813	17.7891
							1.22837	35.76	17.734
							1.23004	35.8383	17.6794
							1.23171	35.9162	17.6253
							1.23337	35.9937	17.5718
							1.23504	36.0709	17.5188
							1.23671	36.1477	17.4663
							1.23837	36.2242	17.4144
							1.24004	36.3002	17.3629
							1.24171	36.3759	17.312
							1.24337	36.4512	17.2616
							1.24504	36.5262	17.2117
							1.24671	36.6007	17.1623
							1.24837	36.6749	17.1133
							1.25004	36.7487	17.0649
							1.25171	36.8221	17.017
							1.25338	36.8952	16.9695
							1.25504	36.9678	16.9225
							1.25671	37.04	16.876
							1.25838	37.1119	16.8299
							1.26004	37.1834	16.7843
							1.26171	37.2545	16.7392
							1.26338	37.3251	16.6945
							1.26504	37.3954	16.6503
							1.26671	37.4653	16.6065
							1.26838	37.5348	16.5631
							1.27004	37.6039	16.5202
							1.27171	37.6726	16.4778
							1.27338	37.7409	16.4357
							1.27504	37.8088	16.3941
							1.27671	37.8763	16.353
							1.27838	37.9434	16.3122
							1.28004	38.0101	16.2719
							1.28171	38.0764	16.232
							1.28338	38.1423	16.1924
							1.28504	38.2077	16.1533
							1.28671	38.2728	16.1146
							1.28838	38.3374	16.0763
							1.29004	38.4017	16.0384
							1.29171	38.4655	16.0009
							1.29338	38.5289	15.9638
							1.29504	38.5919	15.9271
							1.29671	38.6544	15.8908
							1.29838	38.7166	15.8548
							1.30004	38.7783	15.8192
							1.30171	38.8396	15.784
							1.30338	38.9005	15.7492
							1.30504	38.961	15.7147
							1.30671	39.0211	15.6806
							1.30838	39.0807	15.6469
							1.31004	39.1399	15.6136
							1.31171	39.1987	15.5806
							1.31338	39.257	15.5479
							1.31504	39.3149	15.5156
							1.31671	39.3724	15.4837
							1.31838	39.4295	15.4521
							1.32004	39.4861	15.4209
							1.32171	39.5423	15.39
							1.32338	39.5981	15.3594
							1.32504	39.6534	15.3292
							1.32671	39.7083	15.2993
							1.32838	39.7628	15.2698
							1.33004	39.8168	15.2406
							1.33171	39.8704	15.2117
							1.33338	39.9236	15.1831
							1.33504	39.9763	15.1549
							1.33671	40.0286	15.127
							1.33838	40.0805	15.0994
							1.34004	40.1319	15.0722
							1.34171	40.1829	15.0452
							1.34338	40.2334	15.0186
							1.34504	40.2835	14.9922
							1.34671	40.3331	14.9662
							1.34838	40.3823	14.9405
							1.35005	40.4311	14.9151
							1.35171	40.4794	14.89
							1.35338	40.5273	14.8652
							1.35505	40.5747	14.8407
							1.35671	40.6217	14.8165
							1.35838	40.6682	14.7927
							1.36005	40.7143	14.769
							1.36171	40.7599	14.7457
							1.36338	40.8051	14.7227
							1.36505	40.8499	14.7
							1.36671	40.8942	14.6775
							1.36838	40.938	14.6554
							1.37005	40.9814	14.6335
							1.37171	41.0243	14.6119
							1.37338	41.0668	14.5906
							1.37505	41.1088	14.5696
							1.37671	41.1504	14.5488
							1.37838	41.1916	14.5283
							1.38005	41.2323	14.5081
							1.38171	41.2725	14.4882
							1.38338	41.3123	14.4685
							1.38505	41.3516	14.4491
							1.38671	41.3905	14.43
							1.38838	41.4289	14.4111
							1.39005	41.4668	14.3925
							1.39171	41.5043	14.3742
							1.39338	41.5414	14.3561
							1.39505	41.578	14.3383
							1.39671	41.6141	14.3208
							1.39838	41.6498	14.3035
							1.40005	41.685	14.2864
							1.40171	41.7197	14.2697
							1.40338	41.7541	14.2531
							1.40505	41.7879	14.2369
							1.40671	41.8213	14.2208
							1.40838	41.8542	14.205
							1.41005	41.8867	14.1895
							1.41171	41.9187	14.1742
							1.41338	41.9503	14.1592
							1.41505	41.9814	14.1444
							1.41671	42.012	14.1299
							1.41838	42.0422	14.1156
							1.42005	42.072	14.1015
							1.42171	42.1012	14.0877
							1.42338	42.13	14.0741
							1.42505	42.1584	14.0608
							1.42671	42.1863	14.0477
							1.42838	42.2137	14.0348
							1.43005	42.2407	14.0221
							1.43171	42.2672	14.0098
							1.43338	42.2933	13.9976
							1.43505	42.3189	13.9856
							1.43671	42.344	13.9739
							1.43838	42.3687	13.9625
							1.44005	42.3929	13.9512
							1.44171	42.4167	13.9402
							1.44338	42.44	13.9294
							1.44505	42.4628	13.9188
							1.44671	42.4852	13.9085
							1.44838	42.5071	13.8984
							1.45005	42.5286	13.8885
							1.45172	42.5496	13.8788
							1.45338	42.5702	13.8694
							1.45505	42.5903	13.8601
							1.45672	42.6099	13.8511
							1.45838	42.6291	13.8423
							1.46005	42.6478	13.8338
							1.46172	42.6661	13.8254
							1.46338	42.6839	13.8173
							1.46505	42.7013	13.8094
							1.46672	42.7182	13.8017
							1.46838	42.7346	13.7942
							1.47005	42.7506	13.7869
							1.47172	42.7662	13.7798
							1.47338	42.7813	13.773
							1.47505	42.7959	13.7663
							1.47672	42.8101	13.7599
							1.47838	42.8238	13.7537
							1.48005	42.8371	13.7477
							1.48172	42.8499	13.7419
							1.48338	42.8622	13.7363
							1.48505	42.8742	13.7309
							1.48672	42.8856	13.7257
							1.48838	42.8966	13.7208
							1.49005	42.9072	13.716
							1.49172	42.9173	13.7115
							1.49338	42.927	13.7071
							1.49505	42.9362	13.703
							1.49672	42.9449	13.699
							1.49838	42.9533	13.6953
							1.50005	42.9611	13.6917
							1.50172	42.9686	13.6884
							1.50338	42.9755	13.6853
							1.50505	42.9821	13.6823
							1.50672	42.9881	13.6796
							1.50838	42.9938	13.6771
							1.51005	42.999	13.6747
							1.51172	43.0037	13.6726
							1.51338	43.008	13.6707
							1.51505	43.0119	13.669
							1.51672	43.0153	13.6674
							1.51838	43.0183	13.6661
							1.52005	43.0209	13.6649
							1.52172	43.023	13.664
							1.52338	43.0247	13.6632
							1.52505	43.0259	13.6627
							1.52672	43.0267	13.6623
							1.52838	43.027	13.6622
							1.53005	43.027	13.6622
							1.53172	43.0264	13.6624
							1.53338	43.0255	13.6629
							1.53505	43.0241	13.6635
							1.53672	43.0223	13.6643
							1.53838	43.0201	13.6653
							1.54005	43.0174	13.6665
							1.54172	43.0143	13.6679
							1.54338	43.0108	13.6695
							1.54505	43.0068	13.6712
							1.54672	43.0024	13.6732
							1.54838	42.9976	13.6753
							1.55005	42.9924	13.6777
							1.55172	42.9867	13.6802
							1.55339	42.9807	13.683
							1.55505	42.9742	13.6859
							1.55672	42.9672	13.689
							1.55839	42.9599	13.6923
							1.56005	42.9521	13.6958
							1.56172	42.944	13.6995
							1.56339	42.9354	13.7033
							1.56505	42.9263	13.7074
							1.56672	42.9169	13.7116
							1.56839	42.9071	13.7161
							1.57005	42.8968	13.7207
							1.57172	42.8862	13.7255
							1.57339	42.8751	13.7305
							1.57505	42.8636	13.7357
							1.57672	42.8517	13.7411
							1.57839	42.8394	13.7466
							1.58005	42.8267	13.7524
							1.58172	42.8136	13.7583
							1.58339	42.8001	13.7644
							1.58505	42.7862	13.7707
							1.58672	42.7719	13.7773
							1.58839	42.7572	13.7839
							1.59005	42.742	13.7908
							1.59172	42.7265	13.7979
							1.59339	42.7106	13.8051
							1.59505	42.6943	13.8125
							1.59672	42.6776	13.8201
							1.59839	42.6606	13.828
							1.60005	42.6431	13.836
							1.60172	42.6252	13.8441
							1.60339	42.607	13.8525
							1.60505	42.5883	13.861
							1.60672	42.5693	13.8698
							1.60839	42.5499	13.8787
							1.61005	42.5301	13.8878
							1.61172	42.51	13.8971
							1.61339	42.4894	13.9065
							1.61505	42.4685	13.9162
							1.61672	42.4472	13.9261
							1.61839	42.4255	13.9361
							1.62005	42.4035	13.9463
							1.62172	42.3811	13.9567
							1.62339	42.3583	13.9673
							1.62505	42.3351	13.9781
							1.62672	42.3116	13.989
							1.62839	42.2877	14.0002
							1.63005	42.2635	14.0115
							1.63172	42.2389	14.023
							1.63339	42.2139	14.0347
							1.63505	42.1886	14.0466
							1.63672	42.1629	14.0587
							1.63839	42.1369	14.0709
							1.64005	42.1105	14.0833
							1.64172	42.0837	14.096
							1.64339	42.0566	14.1088
							1.64505	42.0292	14.1218
							1.64672	42.0014	14.1349
							1.64839	41.9733	14.1483
							1.65006	41.9448	14.1618
							1.65172	41.916	14.1756
							1.65339	41.8868	14.1895
							1.65506	41.8573	14.2036
							1.65672	41.8275	14.2179
							1.65839	41.7973	14.2323
							1.66006	41.7668	14.247
							1.66172	41.736	14.2618
							1.66339	41.7048	14.2768
							1.66506	41.6734	14.2921
							1.66672	41.6416	14.3074
							1.66839	41.6094	14.323
							1.67006	41.577	14.3388
							1.67172	41.5442	14.3547
							1.67339	41.5111	14.3709
							1.67506	41.4777	14.3872
							1.67672	41.444	14.4037
							1.67839	41.41	14.4204
							1.68006	41.3757	14.4373
							1.68172	41.3411	14.4543
							1.68339	41.3061	14.4716
							1.68506	41.2709	14.489
							1.68672	41.2353	14.5066
							1.68839	41.1995	14.5244
							1.69006	41.1634	14.5424
							1.69172	41.127	14.5605
							1.69339	41.0902	14.5789
							1.69506	41.0532	14.5974
							1.69672	41.016	14.6161
							1.69839	40.9784	14.635
							1.70006	40.9405	14.6541
							1.70172	40.9024	14.6734
							1.70339	40.864	14.6928
							1.70506	40.8253	14.7125
							1.70672	40.7863	14.7323
							1.70839	40.7471	14.7523
							1.71006	40.7076	14.7725
							1.71172	40.6678	14.7928
							1.71339	40.6278	14.8134
							1.71506	40.5875	14.8341
							1.71672	40.547	14.8551
							1.71839	40.5062	14.8762
							1.72006	40.4651	14.8974
							1.72172	40.4238	14.9189
							1.72339	40.3822	14.9406
							1.72506	40.3404	14.9624
							1.72672	40.2984	14.9844
							1.72839	40.2561	15.0066
							1.73006	40.2136	15.029
							1.73172	40.1708	15.0516
							1.73339	40.1278	15.0743
							1.73506	40.0846	15.0972
							1.73672	40.0411	15.1204
							1.73839	39.9974	15.1436
							1.74006	39.9535	15.1671
							1.74172	39.9094	15.1908
							1.74339	39.865	15.2146
							1.74506	39.8205	15.2386
							1.74672	39.7757	15.2628
							1.74839	39.7307	15.2872
							1.75006	39.6856	15.3117
							1.75173	39.6402	15.3364
							1.75339	39.5946	15.3613
							1.75506	39.5488	15.3864
							1.75673	39.5028	15.4117
							1.75839	39.4566	15.4371
							1.76006	39.4103	15.4627
							1.76173	39.3637	15.4885
							1.76339	39.317	15.5145
							1.76506	39.27	15.5406
							1.76673	39.223	15.567
							1.76839	39.1757	15.5934
							1.77006	39.1283	15.6201
							1.77173	39.0806	15.6469
							1.77339	39.0329	15.6739
							1.77506	38.9849	15.7011
							1.77673	38.9368	15.7285
							1.77839	38.8886	15.756
							1.78006	38.8402	15.7837
							1.78173	38.7916	15.8116
							1.78339	38.7429	15.8396
							1.78506	38.694	15.8678
							1.78673	38.645	15.8962
							1.78839	38.5959	15.9247
							1.79006	38.5467	15.9534
							1.79173	38.4973	15.9823
							1.79339	38.4477	16.0113
							1.79506	38.3981	16.0405
							1.79673	38.3483	16.0699
							1.79839	38.2984	16.0994
							1.80006	38.2484	16.1291
							1.80173	38.1983	16.1589
							1.80339	38.1481	16.1889
							1.80506	38.0978	16.2191
							1.80673	38.0474	16.2494
							1.80839	37.9968	16.2799
							1.81006	37.9462	16.3105
							1.81173	37.8955	16.3413
							1.81339	37.8447	16.3722
							1.81506	37.7938	16.4033
							1.81673	37.7429	16.4346
							1.81839	37.6918	16.4659
							1.82006	37.6407	16.4975
							1.82173	37.5896	16.5292
							1.82339	37.5383	16.561
							1.82506	37.487	16.5929
							1.82673	37.4356	16.6251
							1.82839	37.3842	16.6573
							1.83006	37.3327	16.6897
							1.83173	37.2812	16.7222
							1.83339	37.2297	16.7549
							1.83506	37.1781	16.7877
							1.83673	37.1264	16.8206
							1.83839	37.0748	16.8537
							1.84006	37.0231	16.8869
							1.84173	36.9713	16.9202
							1.84339	36.9196	16.9536
							1.84506	36.8678	16.9872
							1.84673	36.8161	17.0209
							1.84839	36.7643	17.0547
							1.85006	36.7125	17.0887
							1.85173	36.6607	17.1227
							1.8534	36.6089	17.1569
							1.85506	36.5571	17.1911
							1.85673	36.5054	17.2255
							1.8584	36.4536	17.26
							1.86006	36.4019	17.2946
							1.86173	36.3502	17.3293
							1.8634	36.2985	17.3641
							1.86506	36.2468	17.399
							1.86673	36.1952	17.434
							1.8684	36.1437	17.4691
							1.87006	36.0921	17.5043
							1.87173	36.0406	17.5395
							1.8734	35.9892	17.5749
							1.87506	35.9378	17.6103
							1.87673	35.8865	17.6458
							1.8784	35.8353	17.6814
							1.88006	35.7841	17.7171
							1.88173	35.733	17.7528
							1.8834	35.6819	17.7887
							1.88506	35.631	17.8245
							1.88673	35.5801	17.8605
							1.8884	35.5294	17.8965
							1.89006	35.4787	17.9325
							1.89173	35.4281	17.9686
							1.8934	35.3776	18.0048
							1.89506	35.3273	18.041
							1.89673	35.277	18.0772
							1.8984	35.2269	18.1135
							1.90006	35.1769	18.1498
							1.90173	35.127	18.1862
							1.9034	35.0772	18.2226
							1.90506	35.0276	18.259
							1.90673	34.9781	18.2954
							1.9084	34.9288	18.3319
							1.91006	34.8796	18.3683
							1.91173	34.8306	18.4048
							1.9134	34.7817	18.4413
							1.91506	34.733	18.4777
							1.91673	34.6844	18.5142
							1.9184	34.6361	18.5507
							1.92006	34.5879	18.5871
							1.92173	34.5399	18.6236
							1.9234	34.492	18.66
							1.92506	34.4444	18.6964
							1.92673	34.397	18.7328
							1.9284	34.3497	18.7691
							1.93006	34.3027	18.8054
							1.93173	34.2559	18.8417
							1.9334	34.2092	18.8779
							1.93506	34.1628	18.914
							1.93673	34.1167	18.9501
							1.9384	34.0707	18.9862
							1.94006	34.025	19.0222
							1.94173	33.9795	19.0581
							1.9434	33.9343	19.0939
							1.94506	33.8893	19.1296
							1.94673	33.8446	19.1653
							1.9484	33.8001	19.2009
							1.95007	33.7559	19.2363
							1.95173	33.712	19.2717
							1.9534	33.6683	19.307
							1.95507	33.6249	19.3421
							1.95673	33.5818	19.3771
							1.9584	33.5389	19.412
							1.96007	33.4964	19.4468
							1.96173	33.4541	19.4814
							1.9634	33.4122	19.5159
							1.96507	33.3705	19.5503
							1.96673	33.3292	19.5845
							1.9684	33.2882	19.6185
							1.97007	33.2475	19.6524
							1.97173	33.2071	19.6861
							1.9734	33.167	19.7197
							1.97507	33.1273	19.753
							1.97673	33.0879	19.7862
							1.9784	33.0489	19.8191
							1.98007	33.0102	19.8519
							1.98173	32.9718	19.8845
							1.9834	32.9338	19.9168
							1.98507	32.8962	19.9489
							1.98673	32.8589	19.9809
							1.9884	32.822	20.0125
							1.99007	32.7855	20.044
							1.99173	32.7493	20.0752
							1.9934	32.7136	20.1061
							1.99507	32.6782	20.1368
							1.99673	32.6432	20.1673
							1.9984	32.6086	20.1974
							2.00007	32.5744	20.2274
							2.00173	32.5406	20.257
							2.0034	32.5073	20.2863
							2.00507	32.4743	20.3153
							2.00673	32.4418	20.3441
							2.0084	32.4096	20.3725
							2.01007	32.3779	20.4006
							2.01173	32.3467	20.4285
							2.0134	32.3159	20.4559
							2.01507	32.2855	20.4831
							2.01673	32.2555	20.5099
							2.0184	32.226	20.5364
							2.02007	32.197	20.5625
							2.02173	32.1684	20.5883
							2.0234	32.1402	20.6137
							2.02507	32.1126	20.6388
							2.02673	32.0854	20.6634
							2.0284	32.0586	20.6877
							2.03007	32.0324	20.7117
							2.03173	32.0066	20.7352
							2.0334	31.9813	20.7583
							2.03507	31.9565	20.7811
							2.03673	31.9321	20.8034
							2.0384	31.9083	20.8253
							2.04007	31.885	20.8468
							2.04173	31.8621	20.8679
							2.0434	31.8398	20.8885
							2.04507	31.818	20.9087
							2.04673	31.7967	20.9285
							2.0484	31.7758	20.9478
							2.05007	31.7556	20.9667
							2.05174	31.7358	20.9851
							2.0534	31.7165	21.0031
							2.05507	31.6978	21.0205
							2.05674	31.6796	21.0376
							2.0584	31.662	21.0541
							2.06007	31.6448	21.0702
							2.06174	31.6282	21.0858
							2.0634	31.6122	21.1009
							2.06507	31.5967	21.1155
							2.06674	31.5817	21.1296
							2.0684	31.5673	21.1432
							2.07007	31.5534	21.1563
							2.07174	31.5401	21.1689
							2.0734	31.5273	21.181
							2.07507	31.5151	21.1926
							2.07674	31.5035	21.2036
							2.0784	31.4923	21.2142
							2.08007	31.4818	21.2242
							2.08174	31.4718	21.2337
							2.0834	31.4624	21.2426
							2.08507	31.4536	21.251
							2.08674	31.4453	21.2589
							2.0884	31.4376	21.2662
							2.09007	31.4305	21.2731
							2.09174	31.424	21.2793
							2.0934	31.418	21.285
							2.09507	31.4126	21.2902
							2.09674	31.4078	21.2948
							2.0984	31.4035	21.2989
							2.10007	31.3998	21.3024
							2.10174	31.3967	21.3053
							2.1034	31.3942	21.3077
							2.10507	31.3923	21.3096
							2.10674	31.391	21.3109
							2.1084	31.3902	21.3116
							2.11007	31.39	21.3118
							2.11174	31.3904	21.3114
							2.1134	31.3914	21.3104
							2.11507	31.393	21.3089
							2.11674	31.3951	21.3069
							2.1184	31.3979	21.3042
							2.12007	31.4012	21.3011
							2.12174	31.4051	21.2973
							2.1234	31.4096	21.293
							2.12507	31.4147	21.2882
							2.12674	31.4203	21.2828
							2.1284	31.4265	21.2768
							2.13007	31.4334	21.2703
							2.13174	31.4408	21.2633
							2.1334	31.4488	21.2557
							2.13507	31.4573	21.2475
							2.13674	31.4664	21.2388
							2.1384	31.4762	21.2296
							2.14007	31.4865	21.2198
							2.14174	31.4973	21.2095
							2.1434	31.5088	21.1986
							2.14507	31.5208	21.1872
							2.14674	31.5334	21.1753
							2.1484	31.5465	21.1628
							2.15007	31.5603	21.1498
							2.15174	31.5745	21.1364
							2.15341	31.5894	21.1223
							2.15507	31.6048	21.1078
							2.15674	31.6208	21.0928
							2.15841	31.6374	21.0772
							2.16007	31.6544	21.0612
							2.16174	31.6721	21.0446
							2.16341	31.6903	21.0276
							2.16507	31.7091	21.01
							2.16674	31.7284	20.992
							2.16841	31.7482	20.9735
							2.17007	31.7686	20.9545
							2.17174	31.7895	20.9351
							2.17341	31.811	20.9152
							2.17507	31.833	20.8948
							2.17674	31.8555	20.874
							2.17841	31.8786	20.8527
							2.18007	31.9022	20.8309
							2.18174	31.9263	20.8087
							2.18341	31.9509	20.7861
							2.18507	31.9761	20.7631
							2.18674	32.0017	20.7396
							2.18841	32.0279	20.7157
							2.19007	32.0546	20.6914
							2.19174	32.0818	20.6667
							2.19341	32.1095	20.6416
							2.19507	32.1376	20.6161
							2.19674	32.1663	20.5902
							2.19841	32.1955	20.5639
							2.20007	32.2251	20.5372
							2.20174	32.2552	20.5102
							2.20341	32.2858	20.4828
							2.20507	32.3169	20.455
							2.20674	32.3484	20.4269
							2.20841	32.3805	20.3984
							2.21007	32.4129	20.3696
							2.21174	32.4459	20.3405
							2.21341	32.4793	20.311
							2.21507	32.5131	20.2812
							2.21674	32.5474	20.2511
							2.21841	32.5821	20.2207
							2.22007	32.6172	20.1899
							2.22174	32.6528	20.1589
							2.22341	32.6888	20.1276
							2.22507	32.7253	20.096
							2.22674	32.7621	20.0642
							2.22841	32.7994	20.032
							2.23007	32.8371	19.9996
							2.23174	32.8751	19.967
							2.23341	32.9136	19.934
							2.23507	32.9525	19.9009
							2.23674	32.9918	19.8675
							2.23841	33.0314	19.8339
							2.24007	33.0715	19.8
							2.24174	33.1119	19.766
							2.24341	33.1527	19.7317
							2.24507	33.1938	19.6972
							2.24674	33.2353	19.6625
							2.24841	33.2772	19.6277
							2.25008	33.3194	19.5926
							2.25174	33.362	19.5574
							2.25341	33.4049	19.522
							2.25508	33.4481	19.4864
							2.25674	33.4917	19.4506
							2.25841	33.5356	19.4148
							2.26008	33.5798	19.3787
							2.26174	33.6244	19.3425
							2.26341	33.6692	19.3062
							2.26508	33.7144	19.2697
							2.26674	33.7599	19.2332
							2.26841	33.8056	19.1965
							2.27008	33.8517	19.1596
							2.27174	33.898	19.1227
							2.27341	33.9446	19.0857
							2.27508	33.9915	19.0486
							2.27674	34.0387	19.0114
							2.27841	34.0861	18.9741
							2.28008	34.1338	18.9367
							2.28174	34.1818	18.8993
							2.28341	34.23	18.8618
							2.28508	34.2784	18.8242
							2.28674	34.3271	18.7866
							2.28841	34.376	18.7489
							2.29008	34.4252	18.7111
							2.29174	34.4745	18.6734
							2.29341	34.5241	18.6356
							2.29508	34.5739	18.5977
							2.29674	34.624	18.5598
							2.29841	34.6742	18.522
							2.30008	34.7246	18.484
							2.30174	34.7752	18.4461
							2.30341	34.826	18.4082
							2.30508	34.877	18.3703
							2.30674	34.9282	18.3323
							2.30841	34.9795	18.2944
							2.31008	35.031	18.2565
							2.31174	35.0827	18.2186
							2.31341	35.1345	18.1807
							2.31508	35.1865	18.1428
							2.31674	35.2386	18.105
							2.31841	35.2909	18.0672
							2.32008	35.3433	18.0295
							2.32174	35.3958	17.9917
							2.32341	35.4485	17.954
							2.32508	35.5013	17.9164
							2.32674	35.5542	17.8788
							2.32841	35.6072	17.8413
							2.33008	35.6604	17.8038
							2.33174	35.7136	17.7664
							2.33341	35.7669	17.7291
							2.33508	35.8203	17.6918
							2.33674	35.8738	17.6546
							2.33841	35.9275	17.6175
							2.34008	35.9811	17.5804
							2.34174	36.0349	17.5435
							2.34341	36.0887	17.5066
							2.34508	36.1426	17.4698
							2.34674	36.1965	17.4331
							2.34841	36.2505	17.3965
							2.35008	36.3045	17.36
							2.35175	36.3586	17.3236
							2.35341	36.4128	17.2873
							2.35508	36.4669	17.2511
							2.35675	36.5211	17.215
							2.35841	36.5754	17.1791
							2.36008	36.6296	17.1432
							2.36175	36.6839	17.1075
							2.36341	36.7381	17.0718
							2.36508	36.7924	17.0363
							2.36675	36.8467	17.0009
							2.36841	36.901	16.9657
							2.37008	36.9553	16.9306
							2.37175	37.0096	16.8956
							2.37341	37.0638	16.8607
							2.37508	37.1181	16.826
							2.37675	37.1723	16.7914
							2.37841	37.2265	16.7569
							2.38008	37.2806	16.7226
							2.38175	37.3347	16.6884
							2.38341	37.3888	16.6544
							2.38508	37.4429	16.6205
							2.38675	37.4969	16.5868
							2.38841	37.5508	16.5532
							2.39008	37.6047	16.5198
							2.39175	37.6585	16.4865
							2.39341	37.7122	16.4534
							2.39508	37.7659	16.4204
							2.39675	37.8195	16.3876
							2.39841	37.873	16.355
							2.40008	37.9265	16.3225
							2.40175	37.9799	16.2902
							2.40341	38.0331	16.258
							2.40508	38.0863	16.226
							2.40675	38.1394	16.1942
							2.40841	38.1924	16.1625
							2.41008	38.2452	16.131
							2.41175	38.298	16.0997
							2.41341	38.3507	16.0685
							2.41508	38.4032	16.0375
							2.41675	38.4556	16.0067
							2.41841	38.5079	15.9761
							2.42008	38.5601	15.9456
							2.42175	38.6121	15.9153
							2.42341	38.664	15.8852
							2.42508	38.7157	15.8553
							2.42675	38.7674	15.8255
							2.42841	38.8188	15.7959
							2.43008	38.8701	15.7666
							2.43175	38.9213	15.7373
							2.43341	38.9723	15.7083
							2.43508	39.0231	15.6795
							2.43675	39.0738	15.6508
							2.43841	39.1243	15.6223
							2.44008	39.1747	15.594
							2.44175	39.2248	15.5659
							2.44341	39.2748	15.538
							2.44508	39.3246	15.5102
							2.44675	39.3743	15.4827
							2.44841	39.4237	15.4553
							2.45008	39.4729	15.4281
							2.45175	39.522	15.4011
							2.45342	39.5708	15.3743
							2.45508	39.6195	15.3477
							2.45675	39.6679	15.3213
							2.45842	39.7162	15.2951
							2.46008	39.7642	15.269
							2.46175	39.812	15.2432
							2.46342	39.8596	15.2175
							2.46508	39.907	15.1921
							2.46675	39.9541	15.1668
							2.46842	40.0011	15.1417
							2.47008	40.0478	15.1168
							2.47175	40.0943	15.0921
							2.47342	40.1405	15.0676
							2.47508	40.1865	15.0433
							2.47675	40.2323	15.0191
							2.47842	40.2778	14.9952
							2.48008	40.3231	14.9715
							2.48175	40.3681	14.948
							2.48342	40.4128	14.9246
							2.48508	40.4574	14.9015
							2.48675	40.5016	14.8785
							2.48842	40.5456	14.8557
							2.49008	40.5894	14.8332
							2.49175	40.6328	14.8108
							2.49342	40.6761	14.7886
							2.49508	40.719	14.7666
							2.49675	40.7617	14.7448
							2.49842	40.804	14.7233
							2.50008	40.8462	14.7019
							2.50175	40.888	14.6806
							2.50342	40.9295	14.6596
							2.50508	40.9708	14.6388
							2.50675	41.0118	14.6182
							2.50842	41.0525	14.5978
							2.51008	41.0929	14.5776
							2.51175	41.133	14.5575
							2.51342	41.1728	14.5377
							2.51508	41.2123	14.518
							2.51675	41.2515	14.4986
							2.51842	41.2904	14.4793
							2.52008	41.3289	14.4603
							2.52175	41.3672	14.4414
							2.52342	41.4052	14.4228
							2.52508	41.4429	14.4043
							2.52675	41.4802	14.386
							2.52842	41.5172	14.3679
							2.53008	41.5539	14.35
							2.53175	41.5903	14.3323
							2.53342	41.6264	14.3148
							2.53508	41.6621	14.2975
							2.53675	41.6975	14.2804
							2.53842	41.7326	14.2635
							2.54008	41.7673	14.2468
							2.54175	41.8017	14.2302
							2.54342	41.8358	14.2139
							2.54508	41.8695	14.1977
							2.54675	41.9029	14.1818
							2.54842	41.936	14.166
							2.55009	41.9687	14.1504
							2.55175	42.0011	14.1351
							2.55342	42.0331	14.1199
							2.55509	42.0647	14.1049
							2.55675	42.0961	14.0901
							2.55842	42.127	14.0755
							2.56009	42.1576	14.0611
							2.56175	42.1879	14.0469
							2.56342	42.2178	14.0329
							2.56509	42.2473	14.019
							2.56675	42.2765	14.0054
							2.56842	42.3053	13.9919
							2.57009	42.3338	13.9787
							2.57175	42.3619	13.9656
							2.57342	42.3896	13.9528
							2.57509	42.4169	13.9401
							2.57675	42.4439	13.9276
							2.57842	42.4705	13.9153
							2.58009	42.4967	13.9032
							2.58175	42.5226	13.8913
							2.58342	42.5481	13.8795
							2.58509	42.5732	13.868
							2.58675	42.5979	13.8567
							2.58842	42.6222	13.8455
							2.59009	42.6462	13.8345
							2.59175	42.6698	13.8238
							2.59342	42.6929	13.8132
							2.59509	42.7157	13.8028
							2.59675	42.7382	13.7926
							2.59842	42.7602	13.7826
							2.60009	42.7818	13.7727
							2.60175	42.8031	13.7631
							2.60342	42.8239	13.7536
							2.60509	42.8444	13.7444
							2.60675	42.8644	13.7353
							2.60842	42.8841	13.7264
							2.61009	42.9034	13.7178
							2.61175	42.9222	13.7092
							2.61342	42.9407	13.7009
							2.61509	42.9588	13.6928
							2.61675	42.9764	13.6849
							2.61842	42.9937	13.6771
							2.62009	43.0105	13.6696
							2.62175	43.027	13.6622
							2.62342	43.043	13.655
							2.62509	43.0587	13.648
							2.62675	43.0739	13.6412
							2.62842	43.0887	13.6346
							2.63009	43.1031	13.6282
							2.63175	43.1171	13.622
							2.63342	43.1307	13.6159
							2.63509	43.1439	13.61
							2.63675	43.1566	13.6044
							2.63842	43.169	13.5989
							2.64009	43.1809	13.5936
							2.64175	43.1924	13.5885
							2.64342	43.2035	13.5836
							2.64509	43.2142	13.5788
							2.64675	43.2244	13.5743
							2.64842	43.2343	13.5699
							2.65009	43.2437	13.5658
							2.65176	43.2527	13.5618
							2.65342	43.2612	13.558
							2.65509	43.2694	13.5544
							2.65676	43.2771	13.551
							2.65842	43.2844	13.5478
							2.66009	43.2913	13.5448
							2.66176	43.2977	13.5419
							2.66342	43.3037	13.5392
							2.66509	43.3093	13.5368
							2.66676	43.3145	13.5345
							2.66842	43.3192	13.5324
							2.67009	43.3236	13.5305
							2.67176	43.3274	13.5288
							2.67342	43.3309	13.5273
							2.67509	43.3339	13.526
							2.67676	43.3365	13.5248
							2.67842	43.3387	13.5239
							2.68009	43.3404	13.5231
							2.68176	43.3417	13.5225
							2.68342	43.3426	13.5221
							2.68509	43.343	13.522
							2.68676	43.343	13.522
							2.68842	43.3426	13.5221
							2.69009	43.3417	13.5225
							2.69176	43.3404	13.5231
							2.69342	43.3387	13.5239
							2.69509	43.3365	13.5248
							2.69676	43.3339	13.526
							2.69842	43.3308	13.5273
							2.70009	43.3273	13.5289
							2.70176	43.3234	13.5306
							2.70342	43.3191	13.5325
							2.70509	43.3143	13.5346
							2.70676	43.3091	13.5369
							2.70842	43.3034	13.5394
							2.71009	43.2973	13.5421
							2.71176	43.2908	13.545
							2.71342	43.2838	13.5481
							2.71509	43.2764	13.5513
							2.71676	43.2685	13.5548
							2.71842	43.2602	13.5585
							2.72009	43.2515	13.5623
							2.72176	43.2423	13.5664
							2.72342	43.2327	13.5706
							2.72509	43.2226	13.5751
							2.72676	43.2122	13.5797
							2.72842	43.2012	13.5846
							2.73009	43.1899	13.5896
							2.73176	43.1781	13.5948
							2.73342	43.1658	13.6003
							2.73509	43.1531	13.6059
							2.73676	43.14	13.6118
							2.73842	43.1264	13.6178
							2.74009	43.1125	13.624
							2.74176	43.098	13.6305
							2.74342	43.0831	13.6371
							2.74509	43.0678	13.6439
							2.74676	43.0521	13.651
							2.74842	43.0359	13.6582
							2.75009	43.0192	13.6657
							2.75176	43.0022	13.6733
							2.75343	42.9847	13.6812
							2.75509	42.9667	13.6892
							2.75676	42.9483	13.6975
							2.75843	42.9295	13.706
							2.76009	42.9102	13.7146
							2.76176	42.8905	13.7235
							2.76343	42.8704	13.7326
							2.76509	42.8498	13.7419
							2.76676	42.8288	13.7514
							2.76843	42.8074	13.7611
							2.77009	42.7855	13.7711
							2.77176	42.7632	13.7812
							2.77343	42.7404	13.7915
							2.77509	42.7173	13.8021
							2.77676	42.6936	13.8128
							2.77843	42.6696	13.8238
							2.78009	42.6451	13.835
							2.78176	42.6202	13.8464
							2.78343	42.5948	13.8581
							2.78509	42.569	13.8699
							2.78676	42.5428	13.882
							2.78843	42.5161	13.8942
							2.79009	42.489	13.9067
							2.79176	42.4615	13.9194
							2.79343	42.4336	13.9324
							2.79509	42.4052	13.9455
							2.79676	42.3764	13.9589
							2.79843	42.3471	13.9725
							2.80009	42.3175	13.9863
							2.80176	42.2874	14.0003
							2.80343	42.2568	14.0146
							2.80509	42.2259	14.0291
							2.80676	42.1945	14.0438
							2.80843	42.1627	14.0587
							2.81009	42.1305	14.0739
							2.81176	42.0978	14.0893
							2.81343	42.0647	14.1049
							2.81509	42.0312	14.1208
							2.81676	41.9973	14.1369
							2.81843	41.9629	14.1532
							2.82009	41.9281	14.1698
							2.82176	41.8929	14.1866
							2.82343	41.8573	14.2036
							2.82509	41.8213	14.2208
							2.82676	41.7848	14.2383
							2.82843	41.7479	14.2561
							2.83009	41.7106	14.2741
							2.83176	41.6729	14.2923
							2.83343	41.6348	14.3108
							2.83509	41.5962	14.3294
							2.83676	41.5572	14.3484
							2.83843	41.5179	14.3676
							2.84009	41.4781	14.387
							2.84176	41.4378	14.4067
							2.84343	41.3972	14.4267
							2.84509	41.3562	14.4468
							2.84676	41.3147	14.4673
							2.84843	41.2729	14.488
							2.8501	41.2306	14.5089
							2.85176	41.1879	14.5301
							2.85343	41.1448	14.5516
							2.8551	41.1014	14.5733
							2.85676	41.0575	14.5953
							2.85843	41.0132	14.6175
							2.8601	40.9684	14.64
							2.86176	40.9233	14.6628
							2.86343	40.8778	14.6858
							2.8651	40.8319	14.7091
							2.86676	40.7856	14.7326
							2.86843	40.7389	14.7565
							2.8701	40.6918	14.7806
							2.87176	40.6442	14.8049
							2.87343	40.5963	14.8296
							2.8751	40.548	14.8545
							2.87676	40.4993	14.8797
							2.87843	40.4502	14.9052
							2.8801	40.4007	14.9309
							2.88176	40.3509	14.957
							2.88343	40.3006	14.9833
							2.8851	40.2499	15.0099
							2.88676	40.1989	15.0367
							2.88843	40.1474	15.0639
							2.8901	40.0956	15.0914
							2.89176	40.0434	15.1191
							2.89343	39.9908	15.1472
							2.8951	39.9378	15.1755
							2.89676	39.8844	15.2042
							2.89843	39.8307	15.2331
							2.9001	39.7765	15.2623
							2.90176	39.722	15.2919
							2.90343	39.6671	15.3217
							2.9051	39.6119	15.3519
							2.90676	39.5562	15.3823
							2.90843	39.5002	15.4131
							2.9101	39.4438	15.4442
							2.91176	39.3871	15.4756
							2.91343	39.3299	15.5073
							2.9151	39.2724	15.5393
							2.91676	39.2146	15.5716
							2.91843	39.1563	15.6043
							2.9201	39.0977	15.6373
							2.92176	39.0387	15.6706
							2.92343	38.9794	15.7043
							2.9251	38.9197	15.7383
							2.92676	38.8596	15.7726
							2.92843	38.7992	15.8072
							2.9301	38.7384	15.8422
							2.93176	38.6773	15.8775
							2.93343	38.6158	15.9132
							2.9351	38.5539	15.9492
							2.93676	38.4917	15.9855
							2.93843	38.4292	16.0222
							2.9401	38.3663	16.0593
							2.94176	38.303	16.0967
							2.94343	38.2394	16.1345
							2.9451	38.1754	16.1726
							2.94676	38.1111	16.2111
							2.94843	38.0465	16.2499
							2.9501	37.9815	16.2892
							2.95177	37.9162	16.3287
							2.95343	37.8505	16.3687
							2.9551	37.7845	16.4091
							2.95677	37.7181	16.4498
							2.95843	37.6514	16.4908
							2.9601	37.5844	16.5323
							2.96177	37.5171	16.5742
							2.96343	37.4494	16.6165
							2.9651	37.3814	16.6591
							2.96677	37.313	16.7021
							2.96843	37.2443	16.7456
							2.9701	37.1754	16.7894
							2.97177	37.106	16.8337
							2.97343	37.0364	16.8783
							2.9751	36.9664	16.9234
							2.97677	36.8961	16.9688
							2.97843	36.8255	17.0147
							2.9801	36.7546	17.0611
							2.98177	36.6834	17.1078
							2.98343	36.6118	17.1549
							2.9851	36.5399	17.2025
							2.98677	36.4678	17.2506
							2.98843	36.3953	17.299
							2.9901	36.3225	17.3479
							2.99177	36.2494	17.3973
							2.99343	36.176	17.4471
							2.9951	36.1023	17.4973
							2.99677	36.0283	17.548
							2.99843	35.954	17.5992
							3.0001	35.8794	17.6508
							3.00177	35.8045	17.7029
							3.00343	35.7293	17.7554
							3.0051	35.6538	17.8085
							3.00677	35.578	17.862
							3.00843	35.5019	17.916
							3.0101	35.4256	17.9704
							3.01177	35.3489	18.0254
							3.01343	35.272	18.0809
							3.0151	35.1948	18.1368
							3.01677	35.1173	18.1933
							3.01843	35.0395	18.2502
							3.0201	34.9615	18.3077
							3.02177	34.8832	18.3657
							3.02343	34.8046	18.4242
							3.0251	34.7257	18.4832
							3.02677	34.6465	18.5428
							3.02843	34.5671	18.6029
							3.0301	34.4875	18.6635
							3.03177	34.4075	18.7247
							3.03343	34.3273	18.7864
							3.0351	34.2469	18.8486
							3.03677	34.1661	18.9115
							3.03843	34.0851	18.9749
							3.0401	34.0039	19.0388
							3.04177	33.9224	19.1033
							3.04343	33.8407	19.1684
							3.0451	33.7587	19.2341
							3.04677	33.6764	19.3004
							3.04843	33.5939	19.3672
							3.0501	33.5112	19.4347
							3.05177	33.4282	19.5027
							3.05344	33.345	19.5714
							3.0551	33.2616	19.6407
							3.05677	33.1779	19.7106
							3.05844	33.0939	19.7811
							3.0601	33.0098	19.8522
							3.06177	32.9254	19.924
							3.06344	32.8408	19.9964
							3.0651	32.7559	20.0695
							3.06677	32.6709	20.1432
							3.06844	32.5856	20.2176
							3.0701	32.5001	20.2927
							3.07177	32.4143	20.3684
							3.07344	32.3284	20.4448
							3.0751	32.2422	20.5219
							3.07677	32.1558	20.5996
							3.07844	32.0692	20.6781
							3.0801	31.9824	20.7573
							3.08177	31.8954	20.8371
							3.08344	31.8082	20.9177
							3.0851	31.7208	20.9991
							3.08677	31.6332	21.0811
							3.08844	31.5454	21.1639
							3.0901	31.4574	21.2474
							3.09177	31.3692	21.3317
							3.09344	31.2808	21.4167
							3.0951	31.1923	21.5025
							3.09677	31.1035	21.5891
							3.09844	31.0146	21.6764
							3.1001	30.9254	21.7646
							3.10177	30.8361	21.8535
							3.10344	30.7466	21.9432
							3.1051	30.657	22.0338
							3.10677	30.5671	22.1251
							3.10844	30.4771	22.2173
							3.1101	30.387	22.3103
							3.11177	30.2966	22.4042
							3.11344	30.2061	22.4989
							3.1151	30.1155	22.5945
							3.11677	30.0246	22.6909
							3.11844	29.9337	22.7882
							3.1201	29.8425	22.8864
							3.12177	29.7512	22.9855
							3.12344	29.6598	23.0855
							3.1251	29.5682	23.1863
							3.12677	29.4765	23.2881
							3.12844	29.3846	23.3909
							3.1301	29.2926	23.4945
							3.13177	29.2005	23.5991
							3.13344	29.1082	23.7047
							3.1351	29.0158	23.8112
							3.13677	28.9232	23.9187
							3.13844	28.8305	24.0272
							3.1401	28.7377	24.1367
							3.14177	28.6448	24.2471
							3.14344	28.5518	24.3586
							3.1451	28.4586	24.4711
							3.14677	28.3653	24.5847
							3.14844	28.272	24.6992
							3.15011	28.1785	24.8148
							3.15177	28.0849	24.9315
							3.15344	27.9912	25.0493
							3.15511	27.8974	25.1681
							3.15677	27.8035	25.2881
							3.15844	27.7095	25.4091
							3.16011	27.6154	25.5313
							3.16177	27.5212	25.6545
							3.16344	27.427	25.7789
							3.16511	27.3326	25.9045
							3.16677	27.2382	26.0312
							3.16844	27.1437	26.1591
							3.17011	27.0491	26.2882
							3.17177	26.9544	26.4184
							3.17344	26.8597	26.5499
							3.17511	26.7649	26.6826
							3.17677	26.67	26.8165
							3.17844	26.5751	26.9517
							3.18011	26.4801	27.0881
							3.18177	26.3851	27.2257
							3.18344	26.29	27.3647
							3.18511	26.1949	27.5049
							3.18677	26.0997	27.6464
							3.18844	26.0045	27.7893
							3.19011	25.9092	27.9335
							3.19177	25.8139	28.079
							3.19344	25.7186	28.2258
							3.19511	25.6232	28.3741
							3.19677	25.5278	28.5237
							3.19844	25.4324	28.6747
							3.20011	25.337	28.8271
							3.20177	25.2416	28.9809
							3.20344	25.1461	29.1361
							3.20511	25.0506	29.2928
							3.20677	24.9551	29.451
							3.20844	24.8597	29.6106
							3.21011	24.7642	29.7717
							3.21177	24.6687	29.9343
							3.21344	24.5732	30.0984
							3.21511	24.4778	30.2641
							3.21677	24.3823	30.4312
							3.21844	24.2869	30.5999
							3.22011	24.1915	30.7702
							3.22177	24.0961	30.9421
							3.22344	24.0008	31.1156
							3.22511	23.9054	31.2907
							3.22677	23.8102	31.4674
							3.22844	23.7149	31.6457
							3.23011	23.6197	31.8257
							3.23177	23.5246	32.0073
							3.23344	23.4295	32.1907
							3.23511	23.3344	32.3757
							3.23677	23.2395	32.5624
							3.23844	23.1445	32.7509
							3.24011	23.0497	32.9411
							3.24177	22.9549	33.133
							3.24344	22.8602	33.3267
							3.24511	22.7656	33.5222
							3.24677	22.6711	33.7194
							3.24844	22.5766	33.9185
							3.25011	22.4823	34.1194
							3.25178	22.388	34.3221
							3.25344	22.2938	34.5266
							3.25511	22.1998	34.7331
							3.25678	22.1059	34.9413
							3.25844	22.012	35.1515
							3.26011	21.9184	35.3636
							3.26178	21.8248	35.5776
							3.26344	21.7313	35.7935
							3.26511	21.638	36.0113
							3.26678	21.5448	36.2311
							3.26844	21.4518	36.4528
							3.27011	21.3589	36.6765
							3.27178	21.2662	36.9022
							3.27344	21.1736	37.1299
							3.27511	21.0812	37.3596
							3.27678	20.989	37.5913
							3.27844	20.8969	37.825
							3.28011	20.8051	38.0607
							3.28178	20.7134	38.2985
							3.28344	20.6219	38.5384
							3.28511	20.5306	38.7803
							3.28678	20.4394	39.0242
							3.28844	20.3485	39.2703
							3.29011	20.2578	39.5184
							3.29178	20.1674	39.7686
							3.29344	20.0771	40.0209
							3.29511	19.9871	40.2753
							3.29678	19.8973	40.5318
							3.29844	19.8077	40.7904
							3.30011	19.7185	41.0511
							3.30178	19.6294	41.3139
							3.30344	19.5406	41.5789
							3.30511	19.4521	41.8459
							3.30678	19.3638	42.1151
							3.30844	19.2758	42.3864
							3.31011	19.1882	42.6598
							3.31178	19.1008	42.9353
							3.31344	19.0136	43.2129
							3.31511	18.9269	43.4926
							3.31678	18.8404	43.7743
							3.31844	18.7542	44.0582
							3.32011	18.6683	44.3442
							3.32178	18.5828	44.6322
							3.32344	18.4976	44.9223
							3.32511	18.4128	45.2144
							3.32678	18.3283	45.5085
							3.32844	18.2442	45.8047
[truncated: 1,002 more rows]

## Sheet: Fig. 2
Fig. 2a												Fig. 2b												Fig. 2c										Fig. 2d
Nitrogen percentage / %	Ammonium concentration / μM	Error	Nitrite concentration / μM	Error	Nitrate concentration / μM	Error	Total N / μM	Error	Ratio	Error		Acoustic pressure / Mpa	Ammonium concentration / μM	Error	Nitrite concentration / μM	Error	Nitrate concentration / μM	Error	Total N / μM	Error	Ratio	Error		Nitrogen percentage / %	Ammonium concentration / μM	Error	Nitrite concentration / μM	Error	Nitrate concentration / μM	Error	Total N / μM	Error		Acoustic pressure / Mpa	Ammonium concentration / μM	Error	Nitrite concentration / μM	Error	Nitrate concentration / μM	Error	Total N / μM	Error
88.9	3.31186	0.7062	12.0427	1.47234	5.40828	3.04088	20.7628	5.72251	0.43599	0.19435		6.76897	4.09878	0.15605	25.6073	1.91136	18.3517	1.25066	48.0577	0.8029	0.72135	0.09616		100	3.18766	0.6241	5.74991	0.21332	4.14628	1.47348	13.0838	1.49399		3.44115	1.07332	0.18255	0.64192	0.0683	0		1.71524	0.22337
83.3	3.44876	1.64365	23.7668	1.77402	11.6043	1.33263	38.8198	4.82837	0.48746	0.0909		6.40696	2.90482	0.54314	23.994	0.30812	12.5973	1.84166	39.4962	2.01149	0.52508	0.07667		80	13.0514	2.19759	1.74472	0.16423	0		14.7961	2.3492		4.90938	3.80965	1.30118	0.63269	0.05046	0		4.44234	1.35122
79	4.09878	0.15605	25.6073	1.91136	18.3517	1.25066	48.0577	0.8029	0.72135	0.09616		5.8729	2.82578	0.60133	19.1254	2.59827	7.52288	1.61351	29.474	4.18031	0.3907	0.02943		75	10.4472	1.18299	2.41542	0.32715	0		12.8626	0.86585		5.8729	6.33797	0.77563	1.54138	0.1166	0		7.87936	0.65914
50	3.94069	1.99224	15.9559	0.84829	8.87782	1.32849	28.7744	4.28714	0.55742	0.08976		4.90938	2.05095	0.29725	12.9763	1.69918	3.9819	0.66242	19.0092	2.62203	0.30609	0.01396		50	8.08523	0.48391	1.98461	0.17135	0		10.0698	0.35669		6.40696	10.9932	1.37166	1.53887	0.1377	0		12.532	1.46465
												3.44115	1.13364	0.26804	5.12979	0.98745	0.56285	0.21071	6.82628	1.19093	0.11441	0.04894		25	4.30055	0.28787	2.10058	0.29182	0		6.40113	0.5751		6.76897	13.0514	2.19759	1.74472	0.16423	0		14.7961	2.3492
Data points	Nitrogen percentage / %	Ammonium concentration / μM	Nitrite concentration / μM	Nitrate concentration / μM	Total N / μM	Ratio						Data points	Acoustic pressure / Mpa	Ammonium concentration / μM	Nitrite concentration / μM	Nitrate concentration / μM	Total N / μM	Ratio
	88.9	3.38625	10.5745	3.58868	17.5495	0.33937							6.76897	4.27766	24.1169	18.776	47.1705	0.778542						Data points	Nitrogen percentage / %	Ammonium concentration / μM	Nitrite concentration / μM	Nitrate concentration / μM	Total N / μM					Data points	Acoustic pressure / Mpa	Ammonium concentration / μM	Nitrite concentration / μM	Nitrate concentration / μM	Total N / μM
		2.57142	12.0343	3.71736	18.323	0.308898								4.02806	27.7622	16.944	48.7343	0.610327							100	2.82733	5.85403	5.84483	14.5262						3.44115	1.2574	0.641063	0	1.89847
		3.97792	13.5192	8.91879	26.4159	0.659714								3.99061	24.9428	19.3349	48.2684	0.77517								3.90831	5.89118	3.38279	13.1823							0.89235	0.574058	0	1.46641
																										2.82733	5.50453	3.21122	11.5431							1.0702	0.710646	0	1.78084
	83.3	3.83461	25.8435	14.4507	44.1289	0.559162							6.40696	3.43836	23.6504	12.0745	39.1632	0.510539
		2.09359	21.474	11.1234	34.691	0.517992								2.92354	24.0859	14.6439	41.6533	0.607984							80	12.4461	1.63004	0	14.0761						4.90938	2.51793	0.586943	0	3.10487
		4.41807	23.9829	9.23875	37.6397	0.385223								2.35256	24.2457	11.0736	37.6719	0.456725								15.4882	1.93285	0	17.4211							3.79093	0.624312	0	4.41524
																										11.2199	1.67127	0	12.8912							5.12009	0.686807	0	5.8069
	79	4.27766	24.1169	18.776	47.1705	0.778542							5.8729	3.39467	17.071	6.32987	26.7955	0.370798
		4.02806	27.7622	16.944	48.7343	0.610327								2.8861	22.0461	9.35873	34.291	0.424507							75	9.73473	2.67571	0	12.4104						5.8729	6.20901	1.56615	0	7.77516
		3.99061	24.9428	19.3349	48.2684	0.77517								2.19655	18.259	6.88004	27.3356	0.376802								9.79401	2.52237	0	12.3164							5.63491	1.64361	0	7.27852
																										11.8127	2.04818	0	13.8609							7.17	1.41439	0	8.58439
	50	2.8705	19.3943	11.0297	33.2945	0.568711							4.90938	1.80342	12.4025	3.61122	17.8171	0.291169
		3.06706	14.8366	6.86248	24.7661	0.462538								1.96879	11.6384	3.58781	17.195	0.308274							50	8.13411	1.85812	0	9.99223						6.40696	9.71601	1.38416	0	11.1002
		5.88452	13.6369	8.74125	28.2627	0.640999								2.38064	14.8881	4.74667	22.0154	0.318823								8.54285	1.9161	0	10.459							10.8205	1.64802	0	12.4685
																										7.57874	2.17961	0	9.75835							12.443	1.58442	0	14.0274
													3.44115	1.34789	6.04339	0.351172	7.74245	0.0581084
														1.21996	5.26381	0.772578	7.25634	0.146772							25	4.56471	2.41091	0	6.97563						6.76897	12.4461	1.63004	0	14.0761
														0.833068	4.08219	0.564801	5.48006	0.138358								3.99373	1.8317	0	5.82544							15.4882	1.93285	0	17.4211
																										4.34319	2.05913	0	6.40232							11.2199	1.67127	0	12.8912

## Sheet: Fig. 3
Fig.3a									Fig.3b							Fig.3c					Fig.3d						Fig.3e
	m/z	Cycle	Partial pressure / x10-10 Torr		m/z	Cycle	Partial pressure / x10-10 Torr			`	Air		N2									15/14N2+O2		14N2+O2					15NH4+		14NH4+		15/14N2+H2
	1.5	20	4.09e-12		1.5	15	3.84e-12			Time / min	Total N / μM	Error	Total N / μM	Error		Time / min	Nitrate/ μM	Error	Ammonium / μM	Error		m/z	Relative abundance	m/z	Relative abundance			Chemical shift / ppm	Intensity / arb. u.	Chemical shift / ppm	Intensity / arb. u.	Chemical shift / ppm	Intensity / a.u.
	1.54	20	2.74e-12		1.54	15	3.04e-12			0	0		0			0	0		0			61.97	0.06416	61.99	58.2796			6.95002	-0.40285	6.95012	0.25232	6.95003	0.38057
	1.58	20	3.09e-12		1.58	15	2.96e-12			30	57.3588	6.75264	12.6257	1.23482		30	33.7618	1.50605	13.015	3.19026		61.99	100	62.01	0.03195			6.95017	-0.38835	6.95028	0.25022	6.95018	0.38063
	1.62	20	3.12e-12		1.62	15	2.23e-12			60	108.311	3.96998	21.4117	0.85688		60	64.1576	6.37027	24.5459	4.19092		62.09	3.1574	62.09	2.20743			6.95032	-0.37454	6.95043	0.24683	6.95033	0.37648
	1.66	20	2.82e-12		1.66	15	2.61e-12			120	203.79	6.39918	33.8382	3.87043		120	123.945	8.18117	53.5608	8.91501		62.99	86.6527					6.95048	-0.36202	6.95058	0.24189	6.95049	0.36825
	1.7	20	2.45e-12		1.7	15	2.42e-12															63.01	0.03219					6.95063	-0.35024	6.95073	0.23588	6.95064	0.35759
	1.74	20	1.16e-12		1.74	15	2.12e-12				Air		N2									63.09	2.91626					6.95078	-0.33925	6.95089	0.22844	6.95079	0.34294
	1.78	20	3.12e-12		1.78	15	8.22e-12			Time / min	Ratio	Error	Ratio	Error		Data points												6.95093	-0.32904	6.95104	0.22042	6.95094	0.32507
	1.82	20	9.49e-12		1.82	15	1.82e-11			30	0.32445	0.08949	0.63571	0.24998		Time / min	30	60	120									6.95109	-0.31896	6.95119	0.21194	6.9511	0.30635
	1.86	20	2.46e-11		1.86	15	3.84e-11			60	0.4187	0.18556	0.93771	0.25695		Nitrate/ μM	34.416	71.3499	133.105									6.95124	-0.30956	6.95134	0.20308	6.95125	0.28522
	1.9	20	4.3e-11		1.9	15	6.16e-11			120	0.53366	0.15894	0.97477	0.10559			34.8302	61.8968	121.369									6.95139	-0.30015	6.9515	0.19492	6.9514	0.26365
	1.94	20	5.9e-11		1.94	15	8.26e-11										32.0393	59.226	117.363									6.95154	-0.29059	6.95165	0.18712	6.95155	0.24158
	1.98	20	7.4e-11		1.98	15	9.91e-11			Data points																		6.9517	-0.28061	6.9518	0.18038	6.95171	0.22012
	2.02	20	8.09e-11		2.02	15	1.1e-10			Air						Time / min	30	60	120									6.95185	-0.27025	6.95195	0.17537	6.95186	0.20036
	2.06	20	9.31e-11		2.06	15	1.18e-10			Time / min	30	60	120			Ammonium / μM	9.40712	24.1871	46.1183									6.952	-0.25927	6.95211	0.17165	6.95201	0.18145
	2.1	20	8.8e-11		2.1	15	1.24e-10			Total N / μM	61.9238	116.234	199.975				14.1746	20.5459	63.4411									6.95215	-0.24733	6.95226	0.17052	6.95216	0.16503
	2.14	20	8.88e-11		2.14	15	1.22e-10				50.3014	107.157	210.223				15.4632	28.9047	51.1229									6.95231	-0.23431	6.95241	0.1719	6.95232	0.15197
	2.18	20	8.9e-11		2.18	15	1.18e-10				59.8511	101.542	201.173															6.95246	-0.22049	6.95256	0.17548	6.95247	0.1409
	2.22	20	8.11e-11		2.22	15	1.09e-10																					6.95261	-0.20601	6.95272	0.18159	6.95262	0.1334
	2.26	20	7.8e-11		2.26	15	9.76e-11			Ratio	0.309711	0.529902	0.611666															6.95276	-0.19077	6.95287	0.19077	6.95277	0.12936
	2.3	20	5.84e-11		2.3	15	7.69e-11				0.3951	0.494312	0.607042															6.95292	-0.17497	6.95302	0.20229	6.95293	0.12841
	2.34	20	2.38e-11		2.34	15	2.99e-11				0.268538	0.231886	0.382267															6.95307	-0.15847	6.95317	0.21629	6.95308	0.1308
	2.38	20	6.24e-12		2.38	15	7.28e-12																					6.95322	-0.14271	6.95333	0.23266	6.95323	0.13589
	2.42	20	1.72e-12		2.42	15	1.4e-12			N2																		6.95337	-0.12701	6.95348	0.25062	6.95338	0.14332
	2.46	20	3.49e-13		2.46	15	-2.15e-13			Time / min	30	60	120															6.95353	-0.11213	6.95363	0.27054	6.95354	0.15311
	2.5	20	2.69e-14		2.5	15	0			Total N / μM	10.905	19.9853	32.3853															6.95368	-0.09823	6.95378	0.29145	6.95369	0.16371
	2.54	20	2.69e-14		2.54	15	-1.88e-13				14.3591	22.7308	37.3014															6.95383	-0.0857	6.95394	0.31326	6.95384	0.17631
	2.58	20	2.42e-13		2.58	15	1.88e-13				12.6128	21.5189	31.8278															6.95399	-0.07527	6.95409	0.3354	6.95399	0.18827
	2.62	20	5.91e-13		2.62	15	-8.06e-14																					6.95414	-0.06694	6.95424	0.35747	6.95415	0.20038
	2.66	20	1.61e-13		2.66	15	8.06e-14			Ratio	0.365452	0.744638	1.09258															6.95429	-0.06111	6.9544	0.37909	6.9543	0.2116
	2.7	20	2.42e-13		2.7	15	-1.08e-13				0.947598	0.852552	0.990521															6.95444	-0.05841	6.95455	0.3995	6.95445	0.22115
	2.74	20	-1.61e-13		2.74	15	-4.03e-13				0.594079	1.21594	0.841201															6.9546	-0.05818	6.9547	0.41893	6.9546	0.22915
	2.78	20	1.34e-13		2.78	15	-6.45e-13																					6.95475	-0.06171	6.95485	0.43648	6.95476	0.23504
	2.82	20	8.06e-14		2.82	15	-2.69e-14																					6.9549	-0.06775	6.95501	0.45254	6.95491	0.23756
	2.86	20	-8.06e-14		2.86	15	-3.76e-13																					6.95505	-0.07758	6.95516	0.46609	6.95506	0.23778
	2.9	20	4.03e-13		2.9	15	-1.88e-13																					6.95521	-0.08987	6.95531	0.47798	6.95522	0.23464
	2.94	20	1.88e-13		2.94	15	1.61e-13																					6.95536	-0.10494	6.95546	0.48767	6.95537	0.2288
	2.98	20	2.15e-13		2.98	15	2.69e-14																					6.95551	-0.12267	6.95562	0.49502	6.95552	0.22031
	3.02	20	6.99e-13		3.02	15	-2.96e-13																					6.95566	-0.14212	6.95577	0.50072	6.95567	0.20868
	3.06	20	3.49e-13		3.06	15	-1.34e-13																					6.95582	-0.16316	6.95592	0.50467	6.95583	0.19494
	3.1	20	1.61e-13		3.1	15	2.96e-13																					6.95597	-0.18526	6.95607	0.50736	6.95598	0.17981
	3.14	20	6.99e-13		3.14	15	2.69e-14																					6.95612	-0.20782	6.95623	0.50889	6.95613	0.1627
	3.18	20	5.91e-13		3.18	15	1.08e-13																					6.95627	-0.23034	6.95638	0.5095	6.95628	0.14524
	3.22	20	3.49e-13		3.22	15	-4.03e-13																					6.95643	-0.25231	6.95653	0.50969	6.95644	0.12663
	3.26	20	7.26e-13		3.26	15	-7.79e-13																					6.95658	-0.27247	6.95668	0.51041	6.95659	0.10873
	3.3	20	5.38e-14		3.3	15	1.08e-13																					6.95673	-0.29101	6.95684	0.51118	6.95674	0.09154
	3.34	20	1.88e-13		3.34	15	1.61e-13																					6.95688	-0.30725	6.95699	0.51284	6.95689	0.07512
	3.38	20	2.15e-13		3.38	15	-8.06e-13																					6.95704	-0.3203	6.95714	0.51542	6.95705	0.06041
	3.42	20	-5.38e-14		3.42	15	-1.88e-13																					6.95719	-0.33029	6.95729	0.51976	6.9572	0.04822
	3.46	20	4.84e-13		3.46	15	-3.23e-13																					6.95734	-0.33676	6.95745	0.52571	6.95735	0.03746
	3.5	20	2.69e-14		3.5	15	3.23e-13																					6.95749	-0.33952	6.9576	0.53311	6.9575	0.02955
	3.54	20	8.06e-14		3.54	15	-1.08e-13																					6.95765	-0.33825	6.95775	0.54281	6.95766	0.02359
	3.58	20	3.49e-13		3.58	15	-5.64e-13																					6.9578	-0.33329	6.9579	0.55409	6.95781	0.02024
	3.62	20	2.69e-14		3.62	15	1.08e-13																					6.95795	-0.32427	6.95806	0.56739	6.95796	0.0191
	3.66	20	-2.69e-14		3.66	15	-4.03e-13																					6.9581	-0.31221	6.95821	0.58219	6.95811	0.0198
	3.7	20	2.15e-13		3.7	15	-2.69e-14																					6.95826	-0.29648	6.95836	0.5982	6.95827	0.02163
	3.74	20	3.23e-13		3.74	15	-7.26e-13																					6.95841	-0.27782	6.95851	0.616	6.95842	0.02487
	3.78	20	1.88e-13		3.78	15	-2.42e-13																					6.95856	-0.25659	6.95867	0.63427	6.95857	0.02828
	3.82	20	8.06e-14		3.82	15	-4.03e-13																					6.95871	-0.23377	6.95882	0.65274	6.95872	0.03201
	3.86	20	-5.38e-14		3.86	15	0																					6.95887	-0.20903	6.95897	0.67107	6.95888	0.03451
	3.9	20	5.38e-14		3.9	15	1.61e-13																					6.95902	-0.18353	6.95912	0.68946	6.95903	0.03686
	3.94	20	1.88e-13		3.94	15	-1.61e-13																					6.95917	-0.15786	6.95928	0.70659	6.95918	0.03665
	3.98	20	2.96e-13		3.98	15	3.76e-13																					6.95932	-0.13189	6.95943	0.72229	6.95933	0.03418
	4.02	20	2.15e-13		4.02	15	-2.15e-13																					6.95948	-0.10691	6.95958	0.73658	6.95949	0.02889
	4.06	20	4.57e-13		4.06	15	-8.06e-14																					6.95963	-0.08304	6.95973	0.74884	6.95964	0.02153
	4.1	20	4.84e-13		4.1	15	5.38e-13																					6.95978	-0.06052	6.95989	0.75867	6.95979	0.01005
	4.14	20	8.06e-14		4.14	15	-2.96e-13																					6.95993	-0.03995	6.96004	0.76587	6.95994	-0.00463
	4.18	20	2.96e-13		4.18	15	2.69e-14																					6.96009	-0.02126	6.96019	0.77006	6.9601	-0.02294
	4.22	20	8.06e-14		4.22	15	-6.99e-13																					6.96024	-0.00509	6.96034	0.772	6.96025	-0.04459
	4.26	20	2.15e-13		4.26	15	7.79e-13																					6.96039	0.00884	6.9605	0.7709	6.9604	-0.06897
	4.3	20	2.15e-13		4.3	15	8.06e-14																					6.96054	0.02048	6.96065	0.76705	6.96055	-0.09637
	4.34	20	4.57e-13		4.34	15	-8.06e-14																					6.9607	0.02972	6.9608	0.76064	6.96071	-0.12604
	4.38	20	-2.69e-14		4.38	15	-2.15e-13																					6.96085	0.03665	6.96095	0.75202	6.96086	-0.15727
	4.42	20	-1.08e-13		4.42	15	-7.26e-13																					6.961	0.04207	6.96111	0.74121	6.96101	-0.18984
	4.46	20	-2.69e-14		4.46	15	1.34e-13																					6.96115	0.04557	6.96126	0.72841	6.96116	-0.22288
	4.5	20	3.49e-13		4.5	15	-6.99e-13																					6.96131	0.04784	6.96141	0.71447	6.96132	-0.25581
	4.54	20	1.61e-13		4.54	15	2.69e-14																					6.96146	0.04906	6.96156	0.69962	6.96147	-0.28763
	4.58	20	-5.38e-14		4.58	15	-9.94e-13																					6.96161	0.0497	6.96172	0.684	6.96162	-0.31814
	4.62	20	0		4.62	15	-2.42e-13																					6.96176	0.04997	6.96187	0.66804	6.96177	-0.3463
	4.66	20	2.69e-13		4.66	15	1.61e-13																					6.96192	0.05017	6.96202	0.65237	6.96193	-0.37183
	4.7	20	1.34e-13		4.7	15	-2.96e-13																					6.96207	0.05075	6.96217	0.63683	6.96208	-0.39398
	4.74	20	-2.15e-13		4.74	15	-1.61e-13																					6.96222	0.05175	6.96233	0.62226	6.96223	-0.41291
	4.78	20	2.15e-13		4.78	15	-8.33e-13																					6.96237	0.05331	6.96248	0.60866	6.96238	-0.42774
	4.82	20	1.88e-13		4.82	15	5.38e-14																					6.96253	0.05616	6.96263	0.59598	6.96254	-0.43865
	4.86	20	-2.69e-14		4.86	15	-3.76e-13																					6.96268	0.05965	6.96278	0.58463	6.96269	-0.44605
	4.9	20	1.61e-13		4.9	15	-1.34e-13																					6.96283	0.06418	6.96294	0.57458	6.96284	-0.44945
	4.94	20	1.08e-13		4.94	15	-1.61e-13																					6.96298	0.06937	6.96309	0.56578	6.96299	-0.44911
	4.98	20	-8.06e-14		4.98	15	-1.34e-13																					6.96314	0.07556	6.96324	0.55794	6.96315	-0.44616
	1.5	21	3.98e-12		1.5	16	3.63e-12																					6.96329	0.08199	6.96339	0.55144	6.9633	-0.44016
	1.54	21	3.87e-12		1.54	16	3.79e-12																					6.96344	0.08887	6.96355	0.54548	6.96345	-0.43227
	1.58	21	3.28e-12		1.58	16	3.01e-12																					6.9636	0.09572	6.9637	0.54007	6.9636	-0.423
	1.62	21	3.04e-12		1.62	16	3.31e-12																					6.96375	0.10247	6.96385	0.53481	6.96376	-0.41293
	1.66	21	2.42e-12		1.66	16	3.39e-12																					6.9639	0.10845	6.964	0.52992	6.96391	-0.40271
	1.7	21	1.85e-12		1.7	16	2.5e-12																					6.96405	0.11359	6.96416	0.52456	6.96406	-0.39351
	1.74	21	1.51e-12		1.74	16	2.2e-12																					6.96421	0.11765	6.96431	0.51868	6.96421	-0.3855
	1.78	21	3.04e-12		1.78	16	7.36e-12																					6.96436	0.12033	6.96446	0.51188	6.96437	-0.37931
	1.82	21	7.82e-12		1.82	16	1.89e-11																					6.96451	0.12121	6.96462	0.50431	6.96452	-0.37554
	1.86	21	2.3e-11		1.86	16	3.98e-11																					6.96466	0.12053	6.96477	0.49554	6.96467	-0.37492
	1.9	21	3.76e-11		1.9	16	5.84e-11																					6.96482	0.11766	6.96492	0.48545	6.96483	-0.37677
	1.94	21	5.35e-11		1.94	16	8.17e-11																					6.96497	0.11321	6.96507	0.47418	6.96498	-0.38254
	1.98	21	6.91e-11		1.98	16	1e-10																					6.96512	0.1068	6.96523	0.46187	6.96513	-0.39149
	2.02	21	7.64e-11		2.02	16	1.1e-10																					6.96527	0.09824	6.96538	0.44826	6.96528	-0.40382
	2.06	21	8.39e-11		2.06	16	1.12e-10																					6.96543	0.08846	6.96553	0.43402	6.96544	-0.41863
	2.1	21	8.8e-11		2.1	16	1.18e-10																					6.96558	0.07731	6.96568	0.41898	6.96559	-0.43669
	2.14	21	8.75e-11		2.14	16	1.12e-10																					6.96573	0.06474	6.96584	0.40379	6.96574	-0.45617
	2.18	21	8.72e-11		2.18	16	1.12e-10																					6.96588	0.05164	6.96599	0.38841	6.96589	-0.47781
	2.22	21	8.04e-11		2.22	16	1.09e-10																					6.96604	0.03816	6.96614	0.37374	6.96605	-0.49994
	2.26	21	7.33e-11		2.26	16	9.71e-11																					6.96619	0.02481	6.96629	0.35973	6.9662	-0.52284
	2.3	21	5.79e-11		2.3	16	7.31e-11																					6.96634	0.0119	6.96645	0.34726	6.96635	-0.54467
	2.34	21	2.36e-11		2.34	16	2.96e-11																					6.96649	2.06285e-05	6.9666	0.33648	6.9665	-0.56539
	2.38	21	5.7e-12		2.38	16	6.64e-12																					6.96665	-0.01057	6.96675	0.328	6.96666	-0.58392
	2.42	21	1.48e-12		2.42	16	1.88e-12																					6.9668	-0.01961	6.9669	0.32187	6.96681	-0.59992
	2.46	21	1.88e-13		2.46	16	4.03e-13																					6.96695	-0.02661	6.96706	0.31875	6.96696	-0.61232
	2.5	21	4.3e-13		2.5	16	-1.08e-13																					6.9671	-0.03127	6.96721	0.31885	6.96711	-0.62151
	2.54	21	1.08e-13		2.54	16	-8.06e-14																					6.96726	-0.03375	6.96736	0.32212	6.96727	-0.62575
	2.58	21	3.76e-13		2.58	16	1.34e-13																					6.96741	-0.03332	6.96751	0.32908	6.96742	-0.62584
	2.62	21	-1.88e-13		2.62	16	2.42e-13																					6.96756	-0.03056	6.96767	0.33959	6.96757	-0.62135
	2.66	21	1.34e-13		2.66	16	-1.08e-13																					6.96771	-0.02525	6.96782	0.35335	6.96772	-0.61202
	2.7	21	2.42e-13		2.7	16	5.38e-14																					6.96787	-0.01764	6.96797	0.37062	6.96788	-0.59812
	2.74	21	1.34e-13		2.74	16	-8.06e-14																					6.96802	-0.00772	6.96812	0.39072	6.96803	-0.58009
	2.78	21	-1.08e-13		2.78	16	-8.06e-14																					6.96817	0.00391	6.96828	0.41411	6.96818	-0.55828
	2.82	21	4.57e-13		2.82	16	5.38e-14																					6.96832	0.01754	6.96843	0.4394	6.96833	-0.53336
	2.86	21	2.42e-13		2.86	16	-8.06e-14																					6.96848	0.03198	6.96858	0.46675	6.96849	-0.50533
	2.9	21	6.18e-13		2.9	16	-8.06e-14																					6.96863	0.04749	6.96873	0.49565	6.96864	-0.47561
	2.94	21	1.34e-13		2.94	16	5.38e-14																					6.96878	0.06312	6.96889	0.52572	6.96879	-0.44441
	2.98	21	2.96e-13		2.98	16	-2.42e-13																					6.96893	0.07863	6.96904	0.55598	6.96894	-0.41301
	3.02	21	7.53e-13		3.02	16	2.42e-13																					6.96909	0.0937	6.96919	0.58627	6.9691	-0.38196
	3.06	21	-1.34e-13		3.06	16	8.06e-14																					6.96924	0.10787	6.96934	0.61611	6.96925	-0.35184
	3.1	21	3.49e-13		3.1	16	-2.42e-13																					6.96939	0.12087	6.9695	0.64479	6.9694	-0.3236
	3.14	21	7.26e-13		3.14	16	1.34e-13																					6.96954	0.13193	6.96965	0.67194	6.96955	-0.298
	3.18	21	4.84e-13		3.18	16	-8.06e-14																					6.9697	0.14146	6.9698	0.69745	6.96971	-0.27503
	3.22	21	5.91e-13		3.22	16	2.69e-13																					6.96985	0.1489	6.96995	0.72085	6.96986	-0.25533
	3.26	21	-1.34e-13		3.26	16	1.88e-13																					6.97	0.15421	6.97011	0.74185	6.97001	-0.23965
	3.3	21	2.15e-13		3.3	16	8.06e-14																					6.97015	0.15752	6.97026	0.76038	6.97016	-0.22767
	3.34	21	5.91e-13		3.34	16	-8.06e-14																					6.97031	0.1588	6.97041	0.77695	6.97032	-0.21937
	3.38	21	0		3.38	16	-2.42e-13																					6.97046	0.15821	6.97056	0.79063	6.97047	-0.2151
	3.42	21	5.38e-14		3.42	16	-2.69e-14																					6.97061	0.1558	6.97072	0.8024	6.97062	-0.21422
	3.46	21	1.08e-13		3.46	16	8.06e-14																					6.97076	0.15198	6.97087	0.81204	6.97077	-0.21678
	3.5	21	1.34e-13		3.5	16	1.34e-13																					6.97092	0.14731	6.97102	0.81976	6.97093	-0.22207
	3.54	21	-2.69e-14		3.54	16	-2.69e-14																					6.97107	0.14202	6.97117	0.82624	6.97108	-0.22982
	3.58	21	2.69e-14		3.58	16	-1.34e-13																					6.97122	0.13668	6.97133	0.83179	6.97123	-0.23885
	3.62	21	0		3.62	16	-1.61e-13																					6.97137	0.13135	6.97148	0.83662	6.97138	-0.24941
	3.66	21	2.15e-13		3.66	16	-2.42e-13																					6.97153	0.12662	6.97163	0.84099	6.97154	-0.25984
	3.7	21	2.96e-13		3.7	16	1.61e-13																					6.97168	0.12296	6.97178	0.8456	6.97169	-0.2707
	3.74	21	2.69e-13		3.74	16	-2.42e-13																					6.97183	0.12094	6.97194	0.85071	6.97184	-0.28043
	3.78	21	2.69e-14		3.78	16	-1.61e-13																					6.97198	0.12016	6.97209	0.85666	6.97199	-0.28939
	3.82	21	8.06e-14		3.82	16	-8.06e-14																					6.97214	0.12163	6.97224	0.86349	6.97215	-0.29612
	3.86	21	8.06e-14		3.86	16	-2.15e-13																					6.97229	0.12536	6.97239	0.87166	6.9723	-0.30112
	3.9	21	1.34e-13		3.9	16	2.15e-13																					6.97244	0.13118	6.97255	0.8816	6.97245	-0.30373
	3.94	21	5.38e-13		3.94	16	5.38e-14																					6.97259	0.13906	6.9727	0.8925	6.9726	-0.30384
	3.98	21	4.57e-13		3.98	16	6.99e-13																					6.97275	0.14923	6.97285	0.90524	6.97276	-0.30146
	4.02	21	1.61e-13		4.02	16	8.06e-14																					6.9729	0.16167	6.973	0.9191	6.97291	-0.29656
	4.06	21	3.23e-13		4.06	16	-2.69e-14																					6.97305	0.17588	6.97316	0.93407	6.97306	-0.28948
	4.1	21	1.08e-13		4.1	16	2.96e-13																					6.97321	0.19145	6.97331	0.94996	6.97321	-0.28109
	4.14	21	4.03e-13		4.14	16	2.96e-13																					6.97336	0.20853	6.97346	0.96625	6.97337	-0.27052
	4.18	21	3.49e-13		4.18	16	-4.3e-13																					6.97351	0.22598	6.97361	0.98258	6.97352	-0.25943
	4.22	21	-8.06e-14		4.22	16	2.15e-13																					6.97366	0.24429	6.97377	0.99897	6.97367	-0.24759
	4.26	21	3.76e-13		4.26	16	7.26e-13																					6.97382	0.26213	6.97392	1.01444	6.97382	-0.23613
	4.3	21	3.49e-13		4.3	16	1.61e-13																					6.97397	0.27965	6.97407	1.0288	6.97398	-0.22524
	4.34	21	2.42e-13		4.34	16	2.96e-13																					6.97412	0.29628	6.97423	1.04133	6.97413	-0.21551
	4.38	21	3.49e-13		4.38	16	-1.08e-13																					6.97427	0.31154	6.97438	1.05193	6.97428	-0.20761
	4.42	21	-1.34e-13		4.42	16	-4.57e-13																					6.97443	0.32501	6.97453	1.06009	6.97444	-0.20218
	4.46	21	8.06e-14		4.46	16	-1.61e-13																					6.97458	0.33627	6.97468	1.06555	6.97459	-0.19907
	4.5	21	4.3e-13		4.5	16	2.15e-13																					6.97473	0.34538	6.97484	1.06775	6.97474	-0.19903
	4.54	21	2.69e-14		4.54	16	-1.08e-13																					6.97488	0.35229	6.97499	1.06705	6.97489	-0.20177
	4.58	21	2.69e-13		4.58	16	-2.42e-13																					6.97504	0.35631	6.97514	1.06282	6.97505	-0.20824
	4.62	21	2.96e-13		4.62	16	-1.61e-13																					6.97519	0.35794	6.97529	1.05531	6.9752	-0.21744
	4.66	21	2.69e-14		4.66	16	1.61e-13																					6.97534	0.35698	6.97545	1.04474	6.97535	-0.22974
	4.7	21	-2.69e-13		4.7	16	-1.88e-13																					6.97549	0.35376	6.9756	1.03125	6.9755	-0.24446
	4.74	21	-3.49e-13		4.74	16	0																					6.97565	0.34829	6.97575	1.01482	6.97566	-0.26199
	4.78	21	1.88e-13		4.78	16	-3.49e-13																					6.9758	0.34106	6.9759	0.9959	6.97581	-0.28085
	4.82	21	2.42e-13		4.82	16	5.38e-14																					6.97595	0.33221	6.97606	0.97509	6.97596	-0.30163
	4.86	21	2.15e-13		4.86	16	-3.23e-13																					6.9761	0.32254	6.97621	0.95279	6.97611	-0.32301
	4.9	21	2.15e-13		4.9	16	-5.38e-14																					6.97626	0.31173	6.97636	0.92944	6.97627	-0.34461
	4.94	21	-2.15e-13		4.94	16	0																					6.97641	0.30087	6.97651	0.90573	6.97642	-0.36557
	4.98	21	7.53e-13		4.98	16	-2.42e-13																					6.97656	0.28967	6.97667	0.88178	6.97657	-0.38568
	1.5	22	3.55e-12		1.5	17	4.17e-12																					6.97671	0.2793	6.97682	0.85883	6.97672	-0.40407
	1.54	22	2.95e-12		1.54	17	3.87e-12																					6.97687	0.26941	6.97697	0.83652	6.97688	-0.42061
	1.58	22	2.36e-12		1.58	17	2.66e-12																					6.97702	0.26066	6.97712	0.81581	6.97703	-0.4345
	1.62	22	2.37e-12		1.62	17	2.37e-12																					6.97717	0.25325	6.97728	0.79725	6.97718	-0.44545
	1.66	22	2.21e-12		1.66	17	2.07e-12																					6.97732	0.24709	6.97743	0.78112	6.97733	-0.45364
	1.7	22	1.51e-12		1.7	17	2.26e-12																					6.97748	0.24281	6.97758	0.76703	6.97749	-0.4585
	1.74	22	1.21e-12		1.74	17	1.72e-12																					6.97763	0.23964	6.97773	0.75584	6.97764	-0.46013
	1.78	22	3.96e-12		1.78	17	5.78e-12																					6.97778	0.23838	6.97789	0.74744	6.97779	-0.45902
	1.82	22	1.22e-11		1.82	17	1.79e-11																					6.97793	0.23822	6.97804	0.74193	6.97794	-0.45509
	1.86	22	2.6e-11		1.86	17	3.67e-11																					6.97809	0.23928	6.97819	0.73866	6.9781	-0.44927
	1.9	22	4.32e-11		1.9	17	6.11e-11																					6.97824	0.24118	6.97834	0.73805	6.97825	-0.44085
	1.94	22	5.8e-11		1.94	17	8e-11																					6.97839	0.24378	6.9785	0.73971	6.9784	-0.4319
	1.98	22	7e-11		1.98	17	9.15e-11																					6.97854	0.24678	6.97865	0.74318	6.97855	-0.4217
	2.02	22	7.58e-11		2.02	17	1.01e-10																					6.9787	0.24932	6.9788	0.74791	6.97871	-0.41162
	2.06	22	8.1e-11		2.06	17	1.08e-10																					6.97885	0.25178	6.97895	0.7541	6.97886	-0.40221
	2.1	22	8.09e-11		2.1	17	1.16e-10																					6.979	0.25319	6.97911	0.76075	6.97901	-0.39391
	2.14	22	8.12e-11		2.14	17	1.16e-10																					6.97915	0.25348	6.97926	0.7674	6.97916	-0.38723
	2.18	22	7.74e-11		2.18	17	1.14e-10																					6.97931	0.25215	6.97941	0.77387	6.97932	-0.38352
	2.22	22	6.98e-11		2.22	17	1.02e-10																					6.97946	0.24929	6.97956	0.77966	6.97947	-0.38227
	2.26	22	5.93e-11		2.26	17	9.33e-11																					6.97961	0.24404	6.97972	0.78438	6.97962	-0.38402
	2.3	22	4.43e-11		2.3	17	7.37e-11																					6.97976	0.23709	6.97987	0.78791	6.97977	-0.38933
	2.34	22	3.95e-12		2.34	17	2.8e-11																					6.97992	0.22784	6.98002	0.78967	6.97993	-0.39817
	2.38	22	1.88e-13		2.38	17	6.69e-12																					6.98007	0.21643	6.98017	0.7896	6.98008	-0.41032
	2.42	22	2.1e-13		2.42	17	1.72e-12																					6.98022	0.20307	6.98033	0.7878	6.98023	-0.42575
	2.46	22	8.39e-14		2.46	17	4.57e-13																					6.98037	0.18762	6.98048	0.78417	6.98038	-0.4442
	2.5	22	1.45e-13		2.5	17	8.06e-14																					6.98053	0.17083	6.98063	0.77848	6.98054	-0.46531
	2.54	22	9.46e-14		2.54	17	8.06e-14																					6.98068	0.15253	6.98078	0.771	6.98069	-0.48832
	2.58	22	1.38e-13		2.58	17	-1.61e-13																					6.98083	0.13328	6.98094	0.76238	6.98084	-0.5133
	2.62	22	9.14e-14		2.62	17	8.06e-14																					6.98098	0.11381	6.98109	0.75251	6.98099	-0.53862
	2.66	22	1.75e-13		2.66	17	4.03e-13																					6.98114	0.09388	6.98124	0.74171	6.98115	-0.56422
	2.7	22	2.15e-14		2.7	17	8.06e-14																					6.98129	0.0746	6.98139	0.73058	6.9813	-0.58896
	2.74	22	9.68e-14		2.74	17	2.42e-13																					6.98144	0.05572	6.98155	0.71931	6.98145	-0.61222
	2.78	22	8.92e-14		2.78	17	1.61e-13																					6.98159	0.03841	6.9817	0.70847	6.9816	-0.6334
	2.82	22	7.85e-14		2.82	17	5.38e-14																					6.98175	0.02255	6.98185	0.69824	6.98176	-0.65196
	2.86	22	1.72e-13		2.86	17	1.34e-13																					6.9819	0.00848	6.982	0.6892	6.98191	-0.66719
	2.9	22	2.42e-13		2.9	17	1.61e-13																					6.98205	-0.00287	6.98216	0.68193	6.98206	-0.67795
	2.94	22	2.85e-13		2.94	17	0																					6.9822	-0.01195	6.98231	0.6763	6.98221	-0.68468
	2.98	22	3.47e-13		2.98	17	6.45e-13																					6.98236	-0.01833	6.98246	0.67272	6.98237	-0.68676
	3.02	22	3.69e-13		3.02	17	1.34e-13																					6.98251	-0.02233	6.98261	0.67149	6.98252	-0.68412
	3.06	22	4.35e-13		3.06	17	2.15e-13																					6.98266	-0.02322	6.98277	0.67288	6.98267	-0.67705
	3.1	22	2.53e-13		3.1	17	0																					6.98282	-0.02164	6.98292	0.67639	6.98282	-0.6654
	3.14	22	4.33e-13		3.14	17	-1.88e-13																					6.98297	-0.01748	6.98307	0.68245	6.98298	-0.64949
	3.18	22	3.71e-13		3.18	17	-1.08e-13																					6.98312	-0.01108	6.98322	0.69068	6.98313	-0.62958
	3.22	22	3.04e-13		3.22	17	1.88e-13																					6.98327	-0.00275	6.98338	0.70122	6.98328	-0.60659
	3.26	22	3.69e-13		3.26	17	3.76e-13																					6.98343	0.00759	6.98353	0.71371	6.98343	-0.58045
	3.3	22	1.94e-13		3.3	17	-5.38e-14																					6.98358	0.01886	6.98368	0.72754	6.98359	-0.55262
	3.34	22	8.39e-14		3.34	17	-1.88e-13																					6.98373	0.0313	6.98384	0.74288	6.98374	-0.52357
	3.38	22	7.31e-14		3.38	17	8.06e-14																					6.98388	0.04417	6.98399	0.7588	6.98389	-0.49405
	3.42	22	3.55e-14		3.42	17	2.69e-13																					6.98404	0.05727	6.98414	0.7754	6.98405	-0.4643
	3.46	22	5.91e-14		3.46	17	1.08e-13																					6.98419	0.07025	6.98429	0.79219	6.9842	-0.43533
	3.5	22	9.68e-14		3.5	17	-2.69e-14																					6.98434	0.08258	6.98445	0.80872	6.98435	-0.40813
	3.54	22	2.15e-14		3.54	17	-2.15e-13																					6.98449	0.09415	6.9846	0.82438	6.9845	-0.38271
	3.58	22	5.91e-14		3.58	17	2.15e-13																					6.98465	0.10474	6.98475	0.8393	6.98466	-0.35997
	3.62	22	1.51e-13		3.62	17	0																					6.9848	0.11404	6.9849	0.85291	6.98481	-0.3401
	3.66	22	3.23e-14		3.66	17	2.15e-13																					6.98495	0.12225	6.98506	0.86527	6.98496	-0.32311
	3.7	22	5.38e-15		3.7	17	-2.69e-14																					6.9851	0.12909	6.98521	0.87617	6.98511	-0.30944
	3.74	22	9.46e-14		3.74	17	2.69e-14																					6.98526	0.13468	6.98536	0.88511	6.98527	-0.2988
	3.78	22	1.05e-13		3.78	17	-2.96e-13																					6.98541	0.13937	6.98551	0.89239	6.98542	-0.29124
	3.82	22	2.69e-14		3.82	17	1.88e-13																					6.98556	0.14288	6.98567	0.89858	6.98557	-0.28627
	3.86	22	2.69e-14		3.86	17	-1.34e-13																					6.98571	0.14579	6.98582	0.9029	6.98572	-0.28381
	3.9	22	2.26e-13		3.9	17	2.96e-13																					6.98587	0.14882	6.98597	0.90613	6.98588	-0.28305
	3.94	22	1.64e-13		3.94	17	1.88e-13																					6.98602	0.1512	6.98612	0.90841	6.98603	-0.28401
	3.98	22	2.42e-13		3.98	17	1.61e-13																					6.98617	0.15418	6.98628	0.90977	6.98618	-0.28543
	4.02	22	1.99e-13		4.02	17	4.57e-13																					6.98632	0.15721	6.98643	0.9106	6.98633	-0.28753
	4.06	22	2.13e-13		4.06	17	2.96e-13																					6.98648	0.16149	6.98658	0.91176	6.98649	-0.28868
	4.1	22	1.38e-13		4.1	17	2.69e-13																					6.98663	0.16683	6.98673	0.91289	6.98664	-0.28954
	4.14	22	1.77e-13		4.14	17	2.42e-13																					6.98678	0.17349	6.98689	0.91449	6.98679	-0.28902
	4.18	22	1.86e-13		4.18	17	1.88e-13																					6.98693	0.182	6.98704	0.91728	6.98694	-0.28604
	4.22	22	1.11e-13		4.22	17	3.49e-13																					6.98709	0.19196	6.98719	0.921	6.9871	-0.28131
	4.26	22	4.3e-14		4.26	17	-8.06e-14																					6.98724	0.20384	6.98734	0.92609	6.98725	-0.27398
	4.3	22	1.13e-13		4.3	17	1.88e-13																					6.98739	0.2175	6.9875	0.93277	6.9874	-0.26436
	4.34	22	7.85e-14		4.34	17	1.61e-13																					6.98754	0.23285	6.98765	0.94085	6.98755	-0.25228
	4.38	22	0		4.38	17	-1.08e-13																					6.9877	0.24972	6.9878	0.95097	6.98771	-0.23734
	4.42	22	-5.05e-14		4.42	17	-3.23e-13																					6.98785	0.26801	6.98795	0.96255	6.98786	-0.22074
	4.46	22	6.45e-14		4.46	17	2.42e-13																					6.988	0.28699	6.98811	0.97575	6.98801	-0.20246
	4.5	22	2.47e-14		4.5	17	-2.42e-13																					6.98815	0.30695	6.98826	0.99038	6.98816	-0.18272
	4.54	22	4.62e-14		4.54	17	0																					6.98831	0.32716	6.98841	1.0065	6.98832	-0.16194
	4.58	22	3.76e-14		4.58	17	0																					6.98846	0.34733	6.98856	1.02322	6.98847	-0.14157
	4.62	22	-1.08e-14		4.62	17	-1.08e-13																					6.98861	0.36687	6.98872	1.04094	6.98862	-0.1218
	4.66	22	8.06e-14		4.66	17	1.61e-13																					6.98876	0.38563	6.98887	1.05908	6.98877	-0.10299
	4.7	22	1.67e-13		4.7	17	-3.23e-13																					6.98892	0.40268	6.98902	1.07723	6.98893	-0.08597
	4.74	22	8.6e-15		4.74	17	-2.69e-14																					6.98907	0.41832	6.98917	1.09469	6.98908	-0.07208
	4.78	22	5.38e-14		4.78	17	2.69e-14																					6.98922	0.43169	6.98933	1.11215	6.98923	-0.06128
	4.82	22	1.16e-13		4.82	17	8.06e-14																					6.98937	0.44269	6.98948	1.12825	6.98938	-0.05386
	4.86	22	3.76e-14		4.86	17	1.34e-13																					6.98953	0.4513	6.98963	1.14381	6.98954	-0.05063
	4.9	22	1.61e-14		4.9	17	-1.34e-13																					6.98968	0.4572	6.98978	1.1576	6.98969	-0.05177
	4.94	22	8.06e-14		4.94	17	-1.08e-13																					6.98983	0.46041	6.98994	1.16977	6.98984	-0.05785
	4.98	22	2.47e-14		4.98	17	-1.34e-13																					6.98998	0.46055	6.99009	1.18011	6.98999	-0.06793
	1.5	23	3.5e-12		1.5	18	3.98e-12																					6.99014	0.45842	6.99024	1.18895	6.99015	-0.0829
	1.54	23	2.75e-12		1.54	18	4.3e-12																					6.99029	0.45382	6.99039	1.19577	6.9903	-0.10195
	1.58	23	2.09e-12		1.58	18	3.84e-12																					6.99044	0.44693	6.99055	1.20109	6.99045	-0.12538
	1.62	23	2.13e-12		1.62	18	3.09e-12																					6.99059	0.43837	6.9907	1.20477	6.9906	-0.15127
	1.66	23	1.78e-12		1.66	18	2.71e-12																					6.99075	0.42857	6.99085	1.20727	6.99076	-0.18034
	1.7	23	1.66e-12		1.7	18	3.76e-12																					6.9909	0.41759	6.991	1.20843	6.99091	-0.21161
	1.74	23	1.26e-12		1.74	18	3.84e-12																					6.99105	0.40605	6.99116	1.2088	6.99106	-0.24409
	1.78	23	3.19e-12		1.78	18	6.83e-12																					6.9912	0.39452	6.99131	1.20891	6.99121	-0.27645
	1.82	23	1.05e-11		1.82	18	1.78e-11																					6.99136	0.38301	6.99146	1.20853	6.99137	-0.30909
	1.86	23	2.28e-11		1.86	18	3.8e-11																					6.99151	0.37284	6.99161	1.20835	6.99152	-0.34044
	1.9	23	3.86e-11		1.9	18	6.31e-11																					6.99166	0.36353	6.99177	1.20876	6.99167	-0.36996
	1.94	23	5.15e-11		1.94	18	7.84e-11																					6.99181	0.35602	6.99192	1.21008	6.99182	-0.39645
	1.98	23	6.03e-11		1.98	18	8.93e-11																					6.99197	0.35003	6.99207	1.21242	6.99198	-0.41996
	2.02	23	6.72e-11		2.02	18	1.01e-10																					6.99212	0.34618	6.99222	1.21609	6.99213	-0.43958
	2.06	23	6.9e-11		2.06	18	1e-10																					6.99227	0.34421	6.99238	1.22155	6.99228	-0.45523
	2.1	23	7.13e-11		2.1	18	1.1e-10																					6.99243	0.34508	6.99253	1.22844	6.99243	-0.46618
	2.14	23	7.09e-11		2.14	18	1.11e-10																					6.99258	0.34739	6.99268	1.2373	6.99259	-0.47303
	2.18	23	6.7e-11		2.18	18	1.09e-10																					6.99273	0.35211	6.99283	1.24811	6.99274	-0.47542
	2.22	23	6.06e-11		2.22	18	1.03e-10																					6.99288	0.35832	6.99299	1.26048	6.99289	-0.47316
	2.26	23	5.27e-11		2.26	18	8.74e-11																					6.99304	0.36591	6.99314	1.27469	6.99304	-0.46748
	2.3	23	3.73e-11		2.3	18	6.9e-11																					6.99319	0.37479	6.99329	1.29075	6.9932	-0.45783
	2.34	23	3.24e-12		2.34	18	2.84e-11																					6.99334	0.38433	6.99345	1.30766	6.99335	-0.44496
	2.38	23	2.15e-13		2.38	18	6.99e-12																					6.99349	0.39429	6.9936	1.32593	6.9935	-0.42998
	2.42	23	1.13e-13		2.42	18	1.67e-12																					6.99365	0.40383	6.99375	1.34495	6.99366	-0.41308
	2.46	23	-3.23e-14		2.46	18	9.41e-13																					6.9938	0.41278	6.9939	1.36452	6.99381	-0.39525
	2.5	23	1.56e-13		2.5	18	4.3e-13																					6.99395	0.42084	6.99406	1.38418	6.99396	-0.37708
	2.54	23	1.61e-14		2.54	18	2.42e-13																					6.9941	0.42741	6.99421	1.40372	6.99411	-0.35934
	2.58	23	1.04e-13		2.58	18	4.84e-13																					6.99426	0.43229	6.99436	1.42277	6.99427	-0.34229
	2.62	23	-3.01e-14		2.62	18	2.96e-13																					6.99441	0.43487	6.99451	1.44126	6.99442	-0.32725
	2.66	23	5.59e-14		2.66	18	5.38e-13																					6.99456	0.4353	6.99467	1.45876	6.99457	-0.31369
	2.7	23	6.45e-14		2.7	18	5.38e-13																					6.99471	0.43325	6.99482	1.47496	6.99472	-0.30347
	2.74	23	5.05e-14		2.74	18	6.18e-13																					6.99487	0.42844	6.99497	1.48992	6.99488	-0.29526
	2.78	23	-5.16e-14		2.78	18	8.06e-13																					6.99502	0.42135	6.99512	1.50336	6.99503	-0.29076
	2.82	23	3.98e-14		2.82	18	3.23e-13																					6.99517	0.41207	6.99528	1.51536	6.99518	-0.28882
	2.86	23	1.08e-14		2.86	18	2.42e-13																					6.99532	0.40049	6.99543	1.52584	6.99533	-0.29002
	2.9	23	2.28e-13		2.9	18	3.76e-13																					6.99548	0.38711	6.99558	1.53494	6.99549	-0.294
	2.94	23	2.82e-13		2.94	18	4.03e-13																					6.99563	0.37243	6.99573	1.54255	6.99564	-0.30038
	2.98	23	2.2e-13		2.98	18	8.06e-14																					6.99578	0.35676	6.99589	1.54917	6.99579	-0.30854
	3.02	23	2.58e-13		3.02	18	4.3e-13																					6.99593	0.34025	6.99604	1.5547	6.99594	-0.31834
	3.06	23	4.52e-13		3.06	18	4.3e-13																					6.99609	0.32392	6.99619	1.55968	6.9961	-0.32908
	3.1	23	3.25e-13		3.1	18	4.57e-13																					6.99624	0.30784	6.99634	1.56417	6.99625	-0.34022
	3.14	23	2.47e-13		3.14	18	4.3e-13																					6.99639	0.29288	6.9965	1.56873	6.9964	-0.35091
	3.18	23	2.15e-13		3.18	18	5.11e-13																					6.99654	0.27921	6.99665	1.57293	6.99655	-0.36118
	3.22	23	2.92e-13		3.22	18	6.72e-13																					6.9967	0.2675	6.9968	1.5779	6.99671	-0.36956
	3.26	23	3.46e-13		3.26	18	4.57e-13																					6.99685	0.25784	6.99695	1.58331	6.99686	-0.37645
	3.3	23	2.12e-13		3.3	18	1.61e-13																					6.997	0.25113	6.99711	1.58976	6.99701	-0.38028
	3.34	23	-6.77e-14		3.34	18	4.03e-13																					6.99715	0.24685	6.99726	1.59693	6.99716	-0.38188
	3.38	23	-8.6e-15		3.38	18	4.84e-13																					6.99731	0.24574	6.99741	1.60532	6.99732	-0.37983
	3.42	23	-7.85e-14		3.42	18	3.76e-13																					6.99746	0.24769	6.99756	1.61487	6.99747	-0.375
	3.46	23	2.37e-14		3.46	18	8.06e-14																					6.99761	0.25253	6.99772	1.62582	6.99762	-0.36683
	3.5	23	-1.94e-14		3.5	18	3.76e-13																					6.99776	0.26046	6.99787	1.63802	6.99777	-0.35599
	3.54	23	-5.38e-14		3.54	18	9.41e-13																					6.99792	0.27104	6.99802	1.65118	6.99793	-0.34198
	3.58	23	-2.15e-14		3.58	18	3.23e-13																					6.99807	0.2841	6.99817	1.66524	6.99808	-0.32502
	3.62	23	1.24e-13		3.62	18	2.15e-13																					6.99822	0.29919	6.99833	1.6806	6.99823	-0.30609
	3.66	23	-4.3e-14		3.66	18	3.49e-13																					6.99837	0.3159	6.99848	1.69633	6.99838	-0.28565
	3.7	23	5.38e-15		3.7	18	3.23e-13																					6.99853	0.33424	6.99863	1.71254	6.99854	-0.26348
	3.74	23	-2.47e-14		3.74	18	3.76e-13																					6.99868	0.35307	6.99878	1.72896	6.99869	-0.24085
	3.78	23	4.52e-14		3.78	18	4.57e-13																					6.99883	0.37241	6.99894	1.74536	6.99884	-0.21783
	3.82	23	2.9e-14		3.82	18	1.08e-13																					6.99898	0.3916	6.99909	1.76146	6.99899	-0.19548
	3.86	23	0		3.86	18	1.34e-13																					6.99914	0.41009	6.99924	1.77709	6.99915	-0.17397
	3.9	23	2.87e-13		3.9	18	1.34e-13																					6.99929	0.42776	6.99939	1.79238	6.9993	-0.15387
	3.94	23	-2.47e-14		3.94	18	8.06e-13																					6.99944	0.44427	6.99955	1.8066	6.99945	-0.13534
	3.98	23	1.58e-13		3.98	18	4.57e-13																					6.99959	0.45872	6.9997	1.81998	6.9996	-0.119
	4.02	23	1.58e-13		4.02	18	6.45e-13																					6.99975	0.4719	6.99985	1.83244	6.99976	-0.10463
	4.06	23	1.24e-13		4.06	18	5.64e-13																					6.9999	0.48282	7	1.84393	6.99991	-0.09264
	4.1	23	1.18e-13		4.1	18	7.53e-13																					7.00005	0.49173	7.00016	1.8548	7.00006	-0.08344
	4.14	23	1.67e-13		4.14	18	6.18e-13																					7.0002	0.49856	7.00031	1.86455	7.00021	-0.07594
	4.18	23	1.34e-13		4.18	18	3.76e-13																					7.00036	0.50378	7.00046	1.87413	7.00037	-0.07064
	4.22	23	1.53e-13		4.22	18	6.45e-13																					7.00051	0.50715	7.00061	1.88286	7.00052	-0.06671
	4.26	23	1.61e-13		4.26	18	2.42e-13																					7.00066	0.50904	7.00077	1.89213	7.00067	-0.06389
	4.3	23	2.69e-14		4.3	18	2.69e-13																					7.00081	0.50975	7.00092	1.90134	7.00082	-0.06183
	4.34	23	-6.77e-14		4.34	18	2.42e-13																					7.00097	0.50973	7.00107	1.91133	7.00098	-0.05971
	4.38	23	6.45e-14		4.38	18	5.38e-13																					7.00112	0.50923	7.00122	1.92208	7.00113	-0.05732
	4.42	23	-2.15e-14		4.42	18	1.34e-13																					7.00127	0.50844	7.00138	1.93426	7.00128	-0.05347
	4.46	23	-5.7e-14		4.46	18	4.57e-13																					7.00142	0.50834	7.00153	1.948	7.00143	-0.04826
	4.5	23	-8.6e-14		4.5	18	4.84e-13																					7.00158	0.5086	7.00168	1.96358	7.00159	-0.04074
	4.54	23	2.44e-13		4.54	18	-2.15e-13																					7.00173	0.51	7.00183	1.98166	7.00174	-0.03076
	4.58	23	3.52e-13		4.58	18	8.06e-13																					7.00188	0.51283	7.00199	2.00215	7.00189	-0.01711
	4.62	23	1.67e-13		4.62	18	4.03e-13																					7.00203	0.51687	7.00214	2.02506	7.00204	-0.000478918
	4.66	23	1.53e-13		4.66	18	4.03e-13																					7.00219	0.5232	7.00229	2.05094	7.0022	0.01976
	4.7	23	2.98e-13		4.7	18	1.08e-13																					7.00234	0.53109	7.00244	2.07958	7.00235	0.04348
	4.74	23	1.56e-13		4.74	18	1.08e-13																					7.00249	0.54101	7.0026	2.11135	7.0025	0.07061
	4.78	23	1.34e-13		4.78	18	3.76e-13																					7.00265	0.55285	7.00275	2.14548	7.00265	0.10117
	4.82	23	1.42e-13		4.82	18	3.23e-13																					7.0028	0.56639	7.0029	2.18217	7.00281	0.13473
	4.86	23	1.77e-13		4.86	18	2.15e-13																					7.00295	0.58162	7.00306	2.22136	7.00296	0.17087
	4.9	23	1.9e-13		4.9	18	1.08e-13																					7.0031	0.59829	7.00321	2.26265	7.00311	0.20896
	4.94	23	2.82e-13		4.94	18	4.3e-13																					7.00326	0.61611	7.00336	2.30557	7.00327	0.24832
	4.98	23	1.2e-13		4.98	18	2.96e-13																					7.00341	0.63502	7.00351	2.34994	7.00342	0.28889
	1.5	24	8.47e-12		1.5	19	3.9e-12																					7.00356	0.65427	7.00367	2.39543	7.00357	0.32911
	1.54	24	7.3e-12		1.54	19	2.82e-12																					7.00371	0.67358	7.00382	2.44158	7.00372	0.36874
	1.58	24	6.54e-12		1.58	19	3.06e-12																					7.00387	0.69298	7.00397	2.48756	7.00388	0.40694
	1.62	24	6.51e-12		1.62	19	3.12e-12																					7.00402	0.71186	7.00412	2.53341	7.00403	0.44287
	1.66	24	5.64e-12		1.66	19	2.42e-12																					7.00417	0.73008	7.00428	2.57867	7.00418	0.47588
	1.7	24	4.42e-12		1.7	19	2.1e-12																					7.00432	0.74716	7.00443	2.6233	7.00433	0.50609
	1.74	24	3.77e-12		1.74	19	1.77e-12																					7.00448	0.76301	7.00458	2.66642	7.00449	0.53242
	1.78	24	7.51e-12		1.78	19	6.24e-12																					7.00463	0.77787	7.00473	2.708	7.00464	0.55473
	1.82	24	2.08e-11		1.82	19	1.6e-11																					7.00478	0.79086	7.00489	2.74806	7.00479	0.57268
	1.86	24	4.8e-11		1.86	19	3.51e-11																					7.00493	0.8027	7.00504	2.78651	7.00494	0.58645
	1.9	24	7.99e-11		1.9	19	5.74e-11																					7.00509	0.81298	7.00519	2.82291	7.0051	0.59592
	1.94	24	1.05e-10		1.94	19	7.64e-11																					7.00524	0.82217	7.00534	2.85785	7.00525	0.60112
	1.98	24	1.3e-10		1.98	19	8.85e-11																					7.00539	0.83051	7.0055	2.89067	7.0054	0.60267
	2.02	24	1.38e-10		2.02	19	1.02e-10																					7.00554	0.83804	7.00565	2.92262	7.00555	0.60109
	2.06	24	1.47e-10		2.06	19	1.06e-10																					7.0057	0.8449	7.0058	2.95312	7.00571	0.59696
	2.1	24	1.53e-10		2.1	19	1.03e-10																					7.00585	0.85194	7.00595	2.98268	7.00586	0.59059
	2.14	24	1.48e-10		2.14	19	1.05e-10																					7.006	0.85894	7.00611	3.01181	7.00601	0.58251
	2.18	24	1.44e-10		2.18	19	1.02e-10																					7.00615	0.86676	7.00626	3.04065	7.00616	0.57407
	2.22	24	1.33e-10		2.22	19	9.76e-11																					7.00631	0.8756	7.00641	3.06949	7.00632	0.56564
	2.26	24	1.17e-10		2.26	19	8.75e-11																					7.00646	0.88551	7.00656	3.09898	7.00647	0.55754
	2.3	24	8.42e-11		2.3	19	6.46e-11																					7.00661	0.89721	7.00672	3.12919	7.00662	0.55098
	2.34	24	8.63e-12		2.34	19	2.66e-11																					7.00676	0.91086	7.00687	3.1608	7.00677	0.5464
	2.38	24	6.36e-13		2.38	19	6.37e-12																					7.00692	0.92651	7.00702	3.19375	7.00693	0.54453
	2.42	24	5.27e-13		2.42	19	1.48e-12																					7.00707	0.94483	7.00717	3.22827	7.00708	0.54529
	2.46	24	2.96e-13		2.46	19	0																					7.00722	0.96515	7.00733	3.26479	7.00723	0.54945
	2.5	24	2.17e-13		2.5	19	-1.88e-13																					7.00737	0.988	7.00748	3.3037	7.00738	0.55679
	2.54	24	3.01e-13		2.54	19	-5.38e-14																					7.00753	1.01326	7.00763	3.34426	7.00754	0.56728
	2.58	24	2.55e-13		2.58	19	-1.61e-13																					7.00768	1.04084	7.00778	3.38729	7.00769	0.5806
	2.62	24	2.39e-13		2.62	19	2.69e-14																					7.00783	1.07032	7.00794	3.43182	7.00784	0.5974
	2.66	24	1.45e-13		2.66	19	8.06e-14																					7.00798	1.10138	7.00809	3.47866	7.00799	0.61645
	2.7	24	3.25e-13		2.7	19	1.08e-13																					7.00814	1.13388	7.00824	3.52707	7.00815	0.63784
	2.74	24	1.47e-13		2.74	19	1.88e-13																					7.00829	1.16787	7.00839	3.57695	7.0083	0.66079
	2.78	24	9.89e-14		2.78	19	1.61e-13																					7.00844	1.20213	7.00855	3.62809	7.00845	0.68455
	2.82	24	2.82e-13		2.82	19	-5.38e-14																					7.00859	1.23675	7.0087	3.67993	7.0086	0.70838
	2.86	24	4.35e-13		2.86	19	2.69e-13																					7.00875	1.27151	7.00885	3.73225	7.00876	0.73171
	2.9	24	5.97e-13		2.9	19	1.88e-13																					7.0089	1.3055	7.009	3.78469	7.00891	0.75355
	2.94	24	7.74e-13		2.94	19	1.61e-13																					7.00905	1.33858	7.00916	3.83722	7.00906	0.77363
	2.98	24	5.07e-13		2.98	19	1.61e-13																					7.0092	1.37054	7.00931	3.88901	7.00921	0.79136
	3.02	24	7.98e-13		3.02	19	3.76e-13																					7.00936	1.40093	7.00946	3.94013	7.00937	0.80613
	3.06	24	7.36e-13		3.06	19	2.42e-13																					7.00951	1.42964	7.00961	3.98998	7.00952	0.81727
	3.1	24	9.51e-13		3.1	19	1.08e-13																					7.00966	1.4562	7.00977	4.03884	7.00967	0.82415
	3.14	24	6.47e-13		3.14	19	-8.06e-14																					7.00981	1.48095	7.00992	4.08627	7.00982	0.82772
	3.18	24	7.12e-13		3.18	19	8.06e-14																					7.00997	1.50345	7.01007	4.13228	7.00998	0.82674
	3.22	24	6.74e-13		3.22	19	-2.69e-14																					7.01012	1.52396	7.01022	4.17682	7.01013	0.82186
	3.26	24	7.12e-13		3.26	19	5.38e-14																					7.01027	1.5425	7.01038	4.21983	7.01028	0.81305
	3.3	24	4.7e-13		3.3	19	-8.06e-14																					7.01042	1.55911	7.01053	4.26194	7.01043	0.80091
	3.34	24	2.37e-14		3.34	19	-4.3e-13																					7.01058	1.57434	7.01068	4.30272	7.01059	0.78544
	3.38	24	1.45e-13		3.38	19	2.96e-13																					7.01073	1.58823	7.01083	4.34292	7.01074	0.76762
	3.42	24	5.38e-15		3.42	19	8.06e-14																					7.01088	1.60085	7.01099	4.3825	7.01089	0.74797
	3.46	24	-7.53e-14		3.46	19	4.03e-13																					7.01103	1.61292	7.01114	4.42223	7.01104	0.72686
	3.5	24	2.15e-15		3.5	19	5.38e-14																					7.01119	1.62485	7.01129	4.46187	7.0112	0.70522
	3.54	24	-2.69e-14		3.54	19	5.38e-14																					7.01134	1.63606	7.01144	4.5024	7.01135	0.68339
	3.58	24	7.74e-14		3.58	19	-1.88e-13																					7.01149	1.64769	7.0116	4.54386	7.0115	0.66291
	3.62	24	1.18e-13		3.62	19	4.57e-13																					7.01164	1.65996	7.01175	4.58668	7.01165	0.64394
	3.66	24	1.29e-14		3.66	19	-2.42e-13																					7.0118	1.67278	7.0119	4.6312	7.01181	0.62737
	3.7	24	-1.61e-14		3.7	19	-2.69e-14																					7.01195	1.68677	7.01205	4.67787	7.01196	0.61322
	3.74	24	1.42e-13		3.74	19	-3.49e-13																					7.0121	1.70144	7.01221	4.72699	7.01211	0.60196
	3.78	24	-2.15e-14		3.78	19	-1.61e-13																					7.01226	1.71705	7.01236	4.77893	7.01226	0.59478
	3.82	24	6.13e-14		3.82	19	-8.06e-14																					7.01241	1.73419	7.01251	4.83347	7.01242	0.59094
	3.86	24	3.09e-13		3.86	19	2.15e-13																					7.01256	1.75207	7.01267	4.89111	7.01257	0.59059
	3.9	24	4.32e-13		3.9	19	-2.96e-13																					7.01271	1.77117	7.01282	4.9519	7.01272	0.59421
	3.94	24	4.03e-13		3.94	19	0																					7.01287	1.7909	7.01297	5.01568	7.01287	0.60151
	3.98	24	4.64e-13		3.98	19	4.57e-13																					7.01302	1.81136	7.01312	5.08229	7.01303	0.61186
	4.02	24	3.35e-13		4.02	19	3.23e-13																					7.01317	1.83226	7.01328	5.15207	7.01318	0.62525
	4.06	24	3.92e-13		4.06	19	6.99e-13																					7.01332	1.85348	7.01343	5.22448	7.01333	0.64054
	4.1	24	4.81e-13		4.1	19	6.45e-13																					7.01348	1.87447	7.01358	5.29955	7.01349	0.65868
	4.14	24	3.57e-13		4.14	19	8.06e-14																					7.01363	1.89527	7.01373	5.37659	7.01364	0.67766
	4.18	24	5.38e-13		4.18	19	3.23e-13																					7.01378	1.91548	7.01389	5.45561	7.01379	0.69698
	4.22	24	5.45e-13		4.22	19	2.69e-14																					7.01393	1.93497	7.01404	5.53672	7.01394	0.71721
	4.26	24	2.23e-13		4.26	19	1.34e-13																					7.01409	1.95369	7.01419	5.61875	7.0141	0.73684
	4.3	24	5.38e-14		4.3	19	-4.03e-13																					7.01424	1.97141	7.01434	5.70228	7.01425	0.75546
	4.34	24	0		4.34	19	1.08e-13																					7.01439	1.9878	7.0145	5.78654	7.0144	0.77268
	4.38	24	4.3e-14		4.38	19	-5.38e-14																					7.01454	2.00334	7.01465	5.87152	7.01455	0.78828
	4.42	24	2.69e-14		4.42	19	1.61e-13																					7.0147	2.01771	7.0148	5.95696	7.01471	0.80213
	4.46	24	-7.85e-14		4.46	19	-8.06e-14																					7.01485	2.03105	7.01495	6.04233	7.01486	0.81387
	4.5	24	-1e-13		4.5	19	3.76e-13																					7.015	2.04342	7.01511	6.12823	7.01501	0.82338
	4.54	24	-2.69e-14		4.54	19	-2.69e-14																					7.01515	2.05563	7.01526	6.21406	7.01516	0.83101
	4.58	24	-4.62e-14		4.58	19	-1.34e-13																					7.01531	2.06743	7.01541	6.30014	7.01532	0.83698
	4.62	24	3.23e-14		4.62	19	5.38e-14																					7.01546	2.07912	7.01556	6.38635	7.01547	0.84123
	4.66	24	-3.76e-14		4.66	19	-1.34e-13																					7.01561	2.09119	7.01572	6.47291	7.01562	0.84456
	4.7	24	3.76e-14		4.7	19	-1.08e-13																					7.01576	2.10367	7.01587	6.56	7.01577	0.84695
	4.74	24	-2.15e-14		4.74	19	-8.06e-14																					7.01592	2.11739	7.01602	6.64781	7.01593	0.84959
	4.78	24	-4.84e-14		4.78	19	2.69e-13																					7.01607	2.13255	7.01617	6.73624	7.01608	0.85253
	4.82	24	-3.23e-15		4.82	19	-5.38e-14																					7.01622	2.14914	7.01633	6.82632	7.01623	0.85616
	4.86	24	-4.3e-14		4.86	19	1.61e-13																					7.01637	2.16772	7.01648	6.91775	7.01638	0.86172
	4.9	24	-1.08e-14		4.9	19	-1.34e-13																					7.01653	2.18853	7.01663	7.01088	7.01654	0.86937
	4.94	24	5.38e-14		4.94	19	1.61e-13																					7.01668	2.21148	7.01678	7.106	7.01669	0.87996
	4.98	24	6.13e-14		4.98	19	-5.91e-13																					7.01683	2.23709	7.01694	7.20365	7.01684	0.89318
	1.5	25	6.46e-12		1.5	20	3.55e-12																					7.01698	2.26505	7.01709	7.30404	7.01699	0.90985
	1.54	25	5.15e-12		1.54	20	3.01e-12																					7.01714	2.29551	7.01724	7.40756	7.01715	0.93044
	1.58	25	5.39e-12		1.58	20	2.63e-12																					7.01729	2.32822	7.01739	7.51398	7.0173	0.95466
	1.62	25	5.21e-12		1.62	20	2.39e-12																					7.01744	2.36301	7.01755	7.62393	7.01745	0.98247
	1.66	25	4.32e-12		1.66	20	1.94e-12																					7.01759	2.39992	7.0177	7.73722	7.0176	1.01459
	1.7	25	3.38e-12		1.7	20	2.39e-12																					7.01775	2.43792	7.01785	7.85445	7.01776	1.04971
	1.74	25	2.87e-12		1.74	20	2.63e-12																					7.0179	2.4775	7.018	7.97562	7.01791	1.08814
	1.78	25	6.39e-12		1.78	20	6.96e-12																					7.01805	2.51769	7.01816	8.10038	7.01806	1.12924
	1.82	25	1.92e-11		1.82	20	1.57e-11																					7.0182	2.55842	7.01831	8.22935	7.01821	1.17243
	1.86	25	4.23e-11		1.86	20	3.32e-11																					7.01836	2.59908	7.01846	8.36192	7.01837	1.21789
	1.9	25	7.27e-11		1.9	20	5.82e-11																					7.01851	2.63924	7.01861	8.49827	7.01852	1.26437
	1.94	25	9.77e-11		1.94	20	7.48e-11																					7.01866	2.67822	7.01877	8.63895	7.01867	1.31114
	1.98	25	1.17e-10		1.98	20	8.84e-11																					7.01881	2.71616	7.01892	8.78332	7.01882	1.35807
	2.02	25	1.26e-10		2.02	20	9.51e-11																					7.01897	2.75263	7.01907	8.93109	7.01898	1.40435
	2.06	25	1.33e-10		2.06	20	9.91e-11																					7.01912	2.78671	7.01922	9.08285	7.01913	1.44931
	2.1	25	1.36e-10		2.1	20	1.03e-10																					7.01927	2.81906	7.01938	9.23831	7.01928	1.49251
	2.14	25	1.34e-10		2.14	20	1.05e-10																					7.01942	2.84912	7.01953	9.39757	7.01943	1.53367
	2.18	25	1.28e-10		2.18	20	1.01e-10																					7.01958	2.87671	7.01968	9.56049	7.01959	1.5729
	2.22	25	1.19e-10		2.22	20	9.53e-11																					7.01973	2.90222	7.01983	9.72716	7.01974	1.60974
	2.26	25	1.05e-10		2.26	20	8.16e-11																					7.01988	2.9253	7.01999	9.89795	7.01989	1.64359
	2.3	25	7.77e-11		2.3	20	6.14e-11																					7.02003	2.94661	7.02014	10.073	7.02004	1.6748
	2.34	25	7.54e-12		2.34	20	2.32e-11																					7.02019	2.96624	7.02029	10.2525	7.0202	1.70436
	2.38	25	6.5e-13		2.38	20	4.86e-12																					7.02034	2.98428	7.02044	10.4362	7.02035	1.73214
	2.42	25	2.5e-13		2.42	20	1.29e-12																					7.02049	3.0014	7.0206	10.6255	7.0205	1.75787
	2.46	25	2.13e-13		2.46	20	-1.08e-13																					7.02064	3.01781	7.02075	10.82	7.02065	1.78267
	2.5	25	1.05e-13		2.5	20	-3.23e-13																					7.0208	3.03395	7.0209	11.0203	7.02081	1.80717
	2.54	25	2.47e-13		2.54	20	-2.15e-13																					7.02095	3.05031	7.02105	11.2266	7.02096	1.83208
	2.58	25	1.97e-13		2.58	20	2.69e-14																					7.0211	3.0671	7.02121	11.4398	7.02111	1.85744
	2.62	25	1.29e-13		2.62	20	-2.69e-14																					7.02125	3.085	7.02136	11.6604	7.02126	1.8849
	2.66	25	3.55e-14		2.66	20	-5.38e-14																					7.02141	3.10444	7.02151	11.8886	7.02142	1.91427
	2.7	25	2.15e-14		2.7	20	-3.49e-13																					7.02156	3.12533	7.02166	12.1253	7.02157	1.94686
	2.74	25	1.64e-13		2.74	20	-5.38e-14																					7.02171	3.14847	7.02182	12.3708	7.02172	1.98256
	2.78	25	1.94e-14		2.78	20	5.38e-14																					7.02187	3.17358	7.02197	12.6256	7.02187	2.02232
	2.82	25	7.31e-14		2.82	20	-3.23e-13																					7.02202	3.20096	7.02212	12.8908	7.02203	2.06647
	2.86	25	1.18e-13		2.86	20	-1.34e-13																					7.02217	3.2307	7.02227	13.166	7.02218	2.11523
	2.9	25	3.01e-13		2.9	20	-5.64e-13																					7.02232	3.26253	7.02243	13.4527	7.02233	2.16913
	2.94	25	5.94e-13		2.94	20	-2.69e-14																					7.02248	3.29678	7.02258	13.7506	7.02248	2.22791
	2.98	25	7.99e-13		2.98	20	-2.15e-13																					7.02263	3.33299	7.02273	14.0606	7.02264	2.29145
	3.02	25	4.92e-13		3.02	20	-2.69e-13																					7.02278	3.37051	7.02289	14.3831	7.02279	2.35951
	3.06	25	6.88e-13		3.06	20	-4.84e-13																					7.02293	3.41015	7.02304	14.7187	7.02294	2.4325
	3.1	25	6.88e-13		3.1	20	-2.15e-13																					7.02309	3.45061	7.02319	15.0675	7.0231	2.5098
	3.14	25	6.72e-13		3.14	20	0																					7.02324	3.49182	7.02334	15.4297	7.02325	2.59139
	3.18	25	7.53e-13		3.18	20	-2.96e-13																					7.02339	3.53367	7.0235	15.8064	7.0234	2.67621
	3.22	25	5.89e-13		3.22	20	8.06e-14																					7.02354	3.5753	7.02365	16.1975	7.02355	2.76341
	3.26	25	4.62e-13		3.26	20	-1.88e-13																					7.0237	3.61677	7.0238	16.6035	7.02371	2.85373
	3.3	25	3.04e-13		3.3	20	1.08e-13																					7.02385	3.65777	7.02395	17.0246	7.02386	2.94573
	3.34	25	-1.02e-13		3.34	20	-2.69e-14																					7.024	3.69784	7.02411	17.4614	7.02401	3.03924
	3.38	25	-8.06e-14		3.38	20	0																					7.02415	3.737	7.02426	17.9143	7.02416	3.1336
	3.42	25	7.31e-14		3.42	20	-1.34e-13																					7.02431	3.77474	7.02441	18.3839	7.02432	3.22883
	3.46	25	-3.98e-14		3.46	20	-5.38e-14																					7.02446	3.81158	7.02456	18.8706	7.02447	3.32509
	3.5	25	-7.53e-15		3.5	20	-2.15e-13																					7.02461	3.84705	7.02472	19.3747	7.02462	3.42057
	3.54	25	-3.23e-14		3.54	20	-5.38e-13																					7.02476	3.88133	7.02487	19.8969	7.02477	3.5172
	3.58	25	-6.45e-14		3.58	20	-2.69e-13																					7.02492	3.91489	7.02502	20.438	7.02493	3.6142
	3.62	25	5.7e-14		3.62	20	-2.96e-13																					7.02507	3.94788	7.02517	20.9987	7.02508	3.71186
	3.66	25	-2.69e-14		3.66	20	2.69e-14																					7.02522	3.97998	7.02533	21.5799	7.02523	3.80939
	3.7	25	-8.28e-14		3.7	20	-2.42e-13																					7.02537	4.01249	7.02548	22.1821	7.02538	3.90847
	3.74	25	-8.6e-14		3.74	20	-8.06e-14																					7.02553	4.04492	7.02563	22.8067	7.02554	4.00958
	3.78	25	2.47e-14		3.78	20	-1.34e-13																					7.02568	4.07868	7.02578	23.4545	7.02569	4.11313
	3.82	25	-1.08e-14		3.82	20	-5.64e-13																					7.02583	4.11296	7.02594	24.1259	7.02584	4.21883
	3.86	25	1.05e-13		3.86	20	-1.08e-13																					7.02598	4.14911	7.02609	24.8231	7.02599	4.3284
	3.9	25	1.08e-13		3.9	20	-1.34e-13																					7.02614	4.18736	7.02624	25.5467	7.02615	4.44241
	3.94	25	1.48e-13		3.94	20	5.11e-13																					7.02629	4.2282	7.02639	26.2974	7.0263	4.56135
	3.98	25	2.13e-13		3.98	20	-1.08e-13																					7.02644	4.27128	7.02655	27.0772	7.02645	4.68557
	4.02	25	4.14e-13		4.02	20	-8.06e-14																					7.02659	4.31845	7.0267	27.8873	7.0266	4.81609
	4.06	25	2.56e-13		4.06	20	2.69e-13																					7.02675	4.36802	7.02685	28.7288	7.02676	4.95286
	4.1	25	1.94e-13		4.1	20	3.49e-13																					7.0269	4.42127	7.027	29.6022	7.02691	5.09736
	4.14	25	2.93e-13		4.14	20	1.61e-13																					7.02705	4.47787	7.02716	30.5094	7.02706	5.24939
	4.18	25	2.15e-13		4.18	20	-3.23e-13																					7.0272	4.53828	7.02731	31.451	7.02721	5.4087
	4.22	25	3.28e-13		4.22	20	-1.34e-13																					7.02736	4.60176	7.02746	32.4288	7.02737	5.57662
	4.26	25	1.83e-13		4.26	20	-4.3e-13																					7.02751	4.66878	7.02761	33.4428	7.02752	5.75214
	4.3	25	8.06e-14		4.3	20	-3.23e-13																					7.02766	4.73888	7.02777	34.4938	7.02767	5.93571
	4.34	25	-8.28e-14		4.34	20	-2.15e-13																					7.02781	4.81157	7.02792	35.583	7.02782	6.12674
	4.38	25	-1.1e-13		4.38	20	-3.23e-13																					7.02797	4.8868	7.02807	36.7101	7.02798	6.32489
	4.42	25	-1.13e-13		4.42	20	-3.76e-13																					7.02812	4.96412	7.02822	37.8753	7.02813	6.5301
	4.46	25	-1.29e-14		4.46	20	2.69e-14																					7.02827	5.04271	7.02838	39.0785	7.02828	6.74062
	4.5	25	-3.44e-14		4.5	20	-2.15e-13																					7.02842	5.12279	7.02853	40.3191	7.02843	6.95758
	4.54	25	-1.51e-13		4.54	20	-2.42e-13																					7.02858	5.20407	7.02868	41.5962	7.02859	7.17892
	4.58	25	-5.38e-14		4.58	20	-3.23e-13																					7.02873	5.28587	7.02883	42.9088	7.02874	7.40452
	4.62	25	-2.69e-14		4.62	20	-1.88e-13																					7.02888	5.36752	7.02899	44.2555	7.02889	7.63343
	4.66	25	-8.06e-14		4.66	20	-4.03e-13																					7.02903	5.4491	7.02914	45.6341	7.02904	7.8641
	4.7	25	-3.44e-14		4.7	20	-4.03e-13																					7.02919	5.53058	7.02929	47.0421	7.0292	8.09682
	4.74	25	-1.24e-13		4.74	20	-1.34e-13																					7.02934	5.61179	7.02944	48.4766	7.02935	8.33038
	4.78	25	-8.28e-14		4.78	20	-5.38e-13																					7.02949	5.69148	7.0296	49.9343	7.0295	8.56348
	4.82	25	2.69e-14		4.82	20	1.34e-13																					7.02964	5.77119	7.02975	51.4115	7.02965	8.79607
	4.86	25	-4.84e-14		4.86	20	5.38e-14																					7.0298	5.85021	7.0299	52.9039	7.02981	9.02735
	4.9	25	-3.23e-14		4.9	20	-5.11e-13																					7.02995	5.92863	7.03005	54.4067	7.02996	9.25671
	4.94	25	-7.74e-14		4.94	20	-4.84e-13																					7.0301	6.00658	7.03021	55.914	7.03011	9.48223
	4.98	25	-1.26e-13		4.98	20	-2.69e-14																					7.03025	6.08439	7.03036	57.421	7.03026	9.70454
	1.5	26	6.57e-12		1.5	21	2.8e-12																					7.03041	6.16201	7.03051	58.9219	7.03042	9.92353
	1.54	26	5.26e-12		1.54	21	3.63e-12																					7.03056	6.23982	7.03066	60.4088	7.03057	10.1372
	1.58	26	4.7e-12		1.58	21	2.69e-12																					7.03071	6.31834	7.03082	61.8756	7.03072	10.346
	1.62	26	4.97e-12		1.62	21	3.04e-12																					7.03086	6.39769	7.03097	63.3151	7.03087	10.5493
	1.66	26	4.91e-12		1.66	21	3.2e-12																					7.03102	6.47821	7.03112	64.7201	7.03103	10.7461
	1.7	26	3.07e-12		1.7	21	2.45e-12																					7.03117	6.55962	7.03127	66.0823	7.03118	10.936
	1.74	26	2.84e-12		1.74	21	2.2e-12																					7.03132	6.64244	7.03143	67.3946	7.03133	11.1193
	1.78	26	5.93e-12		1.78	21	6.61e-12																					7.03148	6.72732	7.03158	68.6491	7.03148	11.294
	1.82	26	1.92e-11		1.82	21	1.53e-11																					7.03163	6.81308	7.03173	69.8375	7.03164	11.4606
	1.86	26	4.06e-11		1.86	21	3.28e-11																					7.03178	6.90069	7.03188	70.9535	7.03179	11.6177
	1.9	26	6.94e-11		1.9	21	5.1e-11																					7.03193	6.98999	7.03204	71.9881	7.03194	11.7648
	1.94	26	9.07e-11		1.94	21	7.04e-11																					7.03209	7.08032	7.03219	72.9359	7.03209	11.9013
	1.98	26	1.1e-10		1.98	21	8.46e-11																					7.03224	7.17236	7.03234	73.789	7.03225	12.0257
	2.02	26	1.21e-10		2.02	21	9.3e-11																					7.03239	7.26503	7.0325	74.5418	7.0324	12.1382
	2.06	26	1.27e-10		2.06	21	9.57e-11																					7.03254	7.35835	7.03265	75.1881	7.03255	12.2371
	2.1	26	1.29e-10		2.1	21	1e-10																					7.0327	7.45237	7.0328	75.7239	7.03271	12.3222
	2.14	26	1.28e-10		2.14	21	1.04e-10																					7.03285	7.5458	7.03295	76.144	7.03286	12.3915
	2.18	26	1.23e-10		2.18	21	1.01e-10																					7.033	7.63904	7.03311	76.4455	7.03301	12.4462
	2.22	26	1.15e-10		2.22	21	8.82e-11																					7.03315	7.73107	7.03326	76.6254	7.03316	12.484
	2.26	26	1e-10		2.26	21	7.89e-11																					7.03331	7.82201	7.03341	76.6825	7.03332	12.5048
	2.3	26	7.35e-11		2.3	21	6.33e-11																					7.03346	7.91139	7.03356	76.6157	7.03347	12.5075
	2.34	26	6.73e-12		2.34	21	2.57e-11																					7.03361	7.99873	7.03372	76.4247	7.03362	12.4927
	2.38	26	6.15e-13		2.38	21	5.19e-12																					7.03376	8.08406	7.03387	76.1109	7.03377	12.4599
	2.42	26	3.06e-13		2.42	21	1.51e-12																					7.03392	8.1669	7.03402	75.6765	7.03393	12.4078
	2.46	26	2.17e-13		2.46	21	5.38e-14																					7.03407	8.24735	7.03417	75.1244	7.03408	12.3379
	2.5	26	4.19e-13		2.5	21	-2.15e-13																					7.03422	8.325	7.03433	74.4584	7.03423	12.2506
	2.54	26	3.46e-13		2.54	21	-1.34e-13																					7.03437	8.40057	7.03448	73.6822	7.03438	12.1451
	2.58	26	3.17e-13		2.58	21	-4.3e-13																					7.03453	8.47325	7.03463	72.8023	7.03454	12.023
	2.62	26	2.04e-13		2.62	21	-8.06e-14																					7.03468	8.54434	7.03478	71.8247	7.03469	11.8857
	2.66	26	1.88e-13		2.66	21	-2.15e-13																					7.03483	8.61356	7.03494	70.7556	7.03484	11.7331
	2.7	26	1.83e-13		2.7	21	-8.06e-14																					7.03498	8.68129	7.03509	69.6027	7.03499	11.5669
	2.74	26	1.99e-13		2.74	21	-5.64e-13																					7.03514	8.74831	7.03524	68.3737	7.03515	11.3888
	2.78	26	1.26e-13		2.78	21	-4.57e-13																					7.03529	8.81484	7.03539	67.0766	7.0353	11.2
	2.82	26	1.74e-13		2.82	21	-2.69e-13																					7.03544	8.88155	7.03555	65.7194	7.03545	11.0026
	2.86	26	2.33e-13		2.86	21	-2.42e-13																					7.03559	8.94914	7.0357	64.3109	7.0356	10.7974
	2.9	26	4.52e-13		2.9	21	-4.03e-13																					7.03575	9.01777	7.03585	62.8596	7.03576	10.5871
	2.94	26	5.91e-13		2.94	21	-1.61e-13																					7.0359	9.08842	7.036	61.3739	7.03591	10.3728
	2.98	26	6.56e-13		2.98	21	-3.23e-13																					7.03605	9.1616	7.03616	59.8615	7.03606	10.1561
	3.02	26	7.01e-13		3.02	21	-3.23e-13																					7.0362	9.23738	7.03631	58.3307	7.03621	9.9394
	3.06	26	9.08e-13		3.06	21	-2.69e-14																					7.03636	9.31697	7.03646	56.7893	7.03637	9.72342
	3.1	26	8.78e-13		3.1	21	-2.69e-14																					7.03651	9.39999	7.03661	55.2441	7.03652	9.5103
	3.14	26	9.43e-13		3.14	21	0																					7.03666	9.48712	7.03677	53.702	7.03667	9.30107
	3.18	26	1.19e-12		3.18	21	-1.61e-13																					7.03681	9.57848	7.03692	52.1689	7.03682	9.09642
	3.22	26	9.3e-13		3.22	21	-2.69e-13																					7.03697	9.67458	7.03707	50.6505	7.03698	8.89751
	3.26	26	9.8e-13		3.26	21	-4.03e-13																					7.03712	9.77493	7.03722	49.152	7.03713	8.70581
	3.3	26	6.79e-13		3.3	21	-4.3e-13																					7.03727	9.87987	7.03738	47.6774	7.03728	8.52052
	3.34	26	1.74e-13		3.34	21	-3.76e-13																					7.03742	9.98913	7.03753	46.2303	7.03743	8.34302
	3.38	26	9.89e-14		3.38	21	-1.88e-13																					7.03758	10.1028	7.03768	44.8144	7.03759	8.17279
	3.42	26	1.72e-13		3.42	21	-8.06e-14																					7.03773	10.2204	7.03783	43.4318	7.03774	8.00974
	3.46	26	2.9e-14		3.46	21	-5.64e-13																					7.03788	10.342	7.03799	42.0846	7.03789	7.85457
	3.5	26	1.42e-13		3.5	21	-4.84e-13																					7.03803	10.4669	7.03814	40.7736	7.03804	7.70618
	3.54	26	2.37e-13		3.54	21	-2.42e-13																					7.03819	10.5956	7.03829	39.5011	7.0382	7.56417
	3.58	26	1.42e-13		3.58	21	-2.69e-14																					7.03834	10.7273	7.03844	38.2661	7.03835	7.42808
	3.62	26	8.82e-14		3.62	21	-4.3e-13																					7.03849	10.8619	7.0386	37.0697	7.0385	7.29738
	3.66	26	1.61e-13		3.66	21	-1.34e-13																					7.03864	10.9994	7.03875	35.9114	7.03865	7.17157
	3.7	26	2.06e-13		3.7	21	-5.38e-13																					7.0388	11.1393	7.0389	34.7909	7.03881	7.04935
	3.74	26	5.59e-14		3.74	21	-4.03e-13																					7.03895	11.2819	7.03905	33.7072	7.03896	6.93129
	3.78	26	1.26e-13		3.78	21	-1.08e-13																					7.0391	11.4271	7.03921	32.6595	7.03911	6.81582
	3.82	26	6.13e-14		3.82	21	-3.76e-13																					7.03925	11.575	7.03936	31.6469	7.03926	6.70287
	3.86	26	3.33e-13		3.86	21	-2.15e-13																					7.03941	11.7258	7.03951	30.6687	7.03942	6.59193
	3.9	26	3.17e-13		3.9	21	-4.3e-13																					7.03956	11.8798	7.03966	29.7235	7.03957	6.48327
	3.94	26	3.95e-13		3.94	21	-5.38e-14																					7.03971	12.0372	7.03982	28.8104	7.03972	6.37623
	3.98	26	6.4e-13		3.98	21	-3.49e-13																					7.03986	12.1987	7.03997	27.9285	7.03987	6.27094
	4.02	26	5.56e-13		4.02	21	5.38e-14																					7.04002	12.3648	7.04012	27.077	7.04003	6.1677
	4.06	26	5.61e-13		4.06	21	-1.61e-13																					7.04017	12.5355	7.04027	26.2548	7.04018	6.06646
	4.1	26	3.33e-13		4.1	21	-3.76e-13																					7.04032	12.7121	7.04043	25.4614	7.04033	5.96812
	4.14	26	5.72e-13		4.14	21	2.42e-13																					7.04047	12.8951	7.04058	24.6954	7.04048	5.87247
	4.18	26	4.46e-13		4.18	21	1.61e-13																					7.04063	13.0847	7.04073	23.9574	7.04064	5.78049
	4.22	26	3.12e-13		4.22	21	3.49e-13																					7.04078	13.2821	7.04088	23.2459	7.04079	5.69258
	4.26	26	3.55e-13		4.26	21	-1.88e-13																					7.04093	13.4874	7.04104	22.5609	7.04094	5.60948
	4.3	26	2.96e-13		4.3	21	-8.6e-13																					7.04109	13.7019	7.04119	21.9016	7.04109	5.53203
	4.34	26	8.28e-14		4.34	21	-3.23e-13																					7.04124	13.9259	7.04134	21.2682	7.04125	5.46029
	4.38	26	-4.3e-14		4.38	21	-5.64e-13																					7.04139	14.1598	7.04149	20.6596	7.0414	5.39503
	4.42	26	1.61e-13		4.42	21	-3.49e-13																					7.04154	14.4045	7.04165	20.0757	7.04155	5.33684
	4.46	26	-7.53e-14		4.46	21	2.69e-14																					7.0417	14.6601	7.0418	19.5155	7.0417	5.28613
	4.5	26	1.37e-13		4.5	21	-4.03e-13																					7.04185	14.9269	7.04195	18.9791	7.04186	5.24322
	4.54	26	5.91e-14		4.54	21	-2.96e-13																					7.042	15.2058	7.04211	18.4654	7.04201	5.20839
	4.58	26	1.53e-13		4.58	21	-2.96e-13																					7.04215	15.4967	7.04226	17.9746	7.04216	5.18058
	4.62	26	5.38e-14		4.62	21	-3.49e-13																					7.04231	15.8004	7.04241	17.5045	7.04232	5.16152
	4.66	26	3.76e-14		4.66	21	-1.88e-13																					7.04246	16.1164	7.04256	17.0555	7.04247	5.14984
	4.7	26	1.4e-13		4.7	21	-2.96e-13																					7.04261	16.4456	7.04272	16.6261	7.04262	5.14509
	4.74	26	7.74e-14		4.74	21	-6.45e-13																					7.04276	16.788	7.04287	16.2154	7.04277	5.14769
	4.78	26	9.35e-14		4.78	21	-2.42e-13																					7.04292	17.1435	7.04302	15.8224	7.04293	5.15648
	4.82	26	3.98e-14		4.82	21	-4.03e-13																					7.04307	17.513	7.04317	15.4459	7.04308	5.17083
	4.86	26	2.69e-14		4.86	21	-2.69e-13																					7.04322	17.8965	7.04333	15.085	7.04323	5.19055
	4.9	26	9.35e-14		4.9	21	-5.64e-13																					7.04337	18.2943	7.04348	14.7379	7.04338	5.21446
	4.94	26	2.37e-14		4.94	21	-2.42e-13																					7.04353	18.707	7.04363	14.4042	7.04354	5.2421
	4.98	26	3.76e-14		4.98	21	-1.34e-13																					7.04368	19.1346	7.04378	14.0823	7.04369	5.2723
	1.5	27	7.5e-12		1.5	22	2.66e-12																					7.04383	19.5784	7.04394	13.7714	7.04384	5.30518
	1.54	27	5.97e-12		1.54	22	2.82e-12																					7.04398	20.0388	7.04409	13.4705	7.04399	5.33991
	1.58	27	5.71e-12		1.58	22	2.9e-12																					7.04414	20.5164	7.04424	13.1781	7.04415	5.37592
	1.62	27	6.15e-12		1.62	22	3.6e-12																					7.04429	21.012	7.04439	12.8943	7.0443	5.41281
	1.66	27	5.12e-12		1.66	22	2.8e-12																					7.04444	21.5269	7.04455	12.6176	7.04445	5.45082
	1.7	27	4.06e-12		1.7	22	1.85e-12																					7.04459	22.062	7.0447	12.3478	7.0446	5.48901
	1.74	27	3.26e-12		1.74	22	2.55e-12																					7.04475	22.6183	7.04485	12.0846	7.04476	5.52784
	1.78	27	6.47e-12		1.78	22	5.4e-12																					7.0449	23.1966	7.045	11.8274	7.04491	5.56751
	1.82	27	2.25e-11		1.82	22	1.45e-11																					7.04505	23.7988	7.04516	11.5761	7.04506	5.60821
	1.86	27	4.94e-11		1.86	22	3.23e-11																					7.0452	24.4256	7.04531	11.3308	7.04521	5.6507
	1.9	27	8.21e-11		1.9	22	5.29e-11																					7.04536	25.0785	7.04546	11.0913	7.04537	5.69555
	1.94	27	1.11e-10		1.94	22	6.94e-11																					7.04551	25.7585	7.04561	10.8575	7.04552	5.74269
	1.98	27	1.32e-10		1.98	22	8.3e-11																					7.04566	26.4676	7.04577	10.6299	7.04567	5.79332
	2.02	27	1.44e-10		2.02	22	9.2e-11																					7.04581	27.2065	7.04592	10.4088	7.04582	5.8479
	2.06	27	1.53e-10		2.06	22	9.91e-11																					7.04597	27.9766	7.04607	10.1946	7.04598	5.90781
	2.1	27	1.56e-10		2.1	22	9.94e-11																					7.04612	28.7787	7.04622	9.98707	7.04613	5.97269
	2.14	27	1.53e-10		2.14	22	1.02e-10																					7.04627	29.6151	7.04638	9.78708	7.04628	6.04434
	2.18	27	1.5e-10		2.18	22	9.72e-11																					7.04642	30.4863	7.04653	9.5948	7.04643	6.1231
	2.22	27	1.4e-10		2.22	22	8.8e-11																					7.04658	31.3932	7.04668	9.40998	7.04659	6.20923
	2.26	27	1.21e-10		2.26	22	8.01e-11																					7.04673	32.3376	7.04683	9.23321	7.04674	6.30396
	2.3	27	8.84e-11		2.3	22	6.45e-11																					7.04688	33.3202	7.04699	9.06454	7.04689	6.40705
	2.34	27	8.51e-12		2.34	22	2.67e-11																					7.04703	34.3423	7.04714	8.9039	7.04704	6.51892
	2.38	27	5.5e-13		2.38	22	6.37e-12																					7.04719	35.405	7.04729	8.75118	7.0472	6.64008
	2.42	27	4.68e-13		2.42	22	1.42e-12																					7.04734	36.5097	7.04744	8.60604	7.04735	6.77076
	2.46	27	2.9e-13		2.46	22	1.02e-12																					7.04749	37.6572	7.0476	8.46824	7.0475	6.90943
	2.5	27	3.01e-13		2.5	22	2.69e-14																					7.04764	38.8489	7.04775	8.33773	7.04765	7.05758
	2.54	27	4.09e-13		2.54	22	4.84e-13																					7.0478	40.0858	7.0479	8.2132	7.04781	7.21412
	2.58	27	3.25e-13		2.58	22	2.42e-13																					7.04795	41.3693	7.04805	8.09474	7.04796	7.37859
	2.62	27	1.61e-13		2.62	22	0																					7.0481	42.701	7.04821	7.98179	7.04811	7.5508
	2.66	27	1.51e-13		2.66	22	-8.06e-14																					7.04825	44.0818	7.04836	7.87333	7.04826	7.72981
	2.7	27	1.02e-13		2.7	22	5.38e-14																					7.04841	45.5129	7.04851	7.76851	7.04842	7.91582
	2.74	27	8.6e-14		2.74	22	2.42e-13																					7.04856	46.9957	7.04866	7.66706	7.04857	8.10691
	2.78	27	2.6e-13		2.78	22	2.15e-13																					7.04871	48.5314	7.04882	7.56822	7.04872	8.30399
	2.82	27	2.01e-13		2.82	22	5.38e-14																					7.04886	50.1209	7.04897	7.47093	7.04887	8.50519
	2.86	27	3.14e-13		2.86	22	-1.61e-13																					7.04902	51.7652	7.04912	7.37473	7.04903	8.7108
	2.9	27	3.39e-13		2.9	22	1.34e-13																					7.04917	53.4647	7.04927	7.2796	7.04918	8.92014
	2.94	27	5.38e-13		2.94	22	1.61e-13																					7.04932	55.2207	7.04943	7.18435	7.04933	9.13265
	2.98	27	9.86e-13		2.98	22	5.11e-13																					7.04947	57.0322	7.04958	7.08925	7.04948	9.34767
	3.02	27	1.03e-12		3.02	22	1.08e-13																					7.04963	58.8995	7.04973	6.99375	7.04964	9.56572
	3.06	27	9.54e-13		3.06	22	8.06e-14																					7.04978	60.8215	7.04988	6.8972	7.04979	9.78613
	3.1	27	9.37e-13		3.1	22	1.88e-13																					7.04993	62.7973	7.05004	6.80067	7.04994	10.0084
	3.14	27	9.43e-13		3.14	22	-5.38e-14																					7.05008	64.8244	7.05019	6.70336	7.05009	10.2327
	3.18	27	8.71e-13		3.18	22	4.03e-13																					7.05024	66.9003	7.05034	6.60554	7.05025	10.4595
	3.22	27	8.01e-13		3.22	22	4.3e-13																					7.05039	69.0216	7.05049	6.50757	7.0504	10.6876
	3.26	27	4.54e-13		3.26	22	2.96e-13																					7.05054	71.1845	7.05065	6.4099	7.05055	10.9173
	3.3	27	4.25e-13		3.3	22	1.34e-13																					7.0507	73.3831	7.0508	6.31298	7.0507	11.149
	3.34	27	1.29e-14		3.34	22	1.88e-13																					7.05085	75.6122	7.05095	6.21661	7.05086	11.3823
	3.38	27	8.6e-14		3.38	22	-8.06e-14																					7.051	77.8646	7.0511	6.12178	7.05101	11.6163
	3.42	27	6.45e-14		3.42	22	-1.61e-13																					7.05115	80.1327	7.05126	6.02881	7.05116	11.8514
	3.46	27	-7.85e-14		3.46	22	-1.34e-13																					7.05131	82.4079	7.05141	5.93832	7.05131	12.0869
	3.5	27	9.35e-14		3.5	22	1.34e-13																					7.05146	84.6809	7.05156	5.84988	7.05147	12.3218
	3.54	27	-1.61e-14		3.54	22	5.38e-14																					7.05161	86.9408	7.05172	5.76452	7.05162	12.5557
	3.58	27	-3.55e-14		3.58	22	1.34e-13																					7.05176	89.1772	7.05187	5.68272	7.05177	12.7877
	3.62	27	-8.6e-15		3.62	22	2.69e-14																					7.05192	91.3783	7.05202	5.6043	7.05193	13.0161
	3.66	27	-4.3e-14		3.66	22	-2.69e-14																					7.05207	93.5318	7.05217	5.52917	7.05208	13.2401
	3.7	27	5.38e-14		3.7	22	1.88e-13																					7.05222	95.6256	7.05233	5.45751	7.05223	13.4582
	3.74	27	6.67e-14		3.74	22	-2.15e-13																					7.05237	97.6464	7.05248	5.38969	7.05238	13.6689
	3.78	27	-5.16e-14		3.78	22	8.06e-14																					7.05253	99.5815	7.05263	5.32515	7.05254	13.8704
	3.82	27	7.74e-14		3.82	22	-2.15e-13																					7.05268	101.417	7.05278	5.26378	7.05269	14.0612
	3.86	27	2.04e-13		3.86	22	4.03e-13																					7.05283	103.142	7.05294	5.20502	7.05284	14.2385
	3.9	27	2.55e-13		3.9	22	8.06e-14																					7.05298	104.742	7.05309	5.1488	7.05299	14.4017
	3.94	27	3.17e-13		3.94	22	4.57e-13																					7.05314	106.208	7.05324	5.09456	7.05315	14.5484
	3.98	27	3.68e-13		3.98	22	2.69e-13																					7.05329	107.526	7.05339	5.04194	7.0533	14.6771
	4.02	27	6.34e-13		4.02	22	3.76e-13																					7.05344	108.687	7.05355	4.99038	7.05345	14.7854
	4.06	27	2.9e-13		4.06	22	2.96e-13																					7.05359	109.681	7.0537	4.93971	7.0536	14.8726
	4.1	27	1.85e-13		4.1	22	2.42e-13																					7.05375	110.502	7.05385	4.88919	7.05376	14.9368
	4.14	27	4.27e-13		4.14	22	-1.34e-13																					7.0539	111.141	7.054	4.83828	7.05391	14.9772
	4.18	27	2.98e-13		4.18	22	1.08e-13																					7.05405	111.594	7.05416	4.7867	7.05406	14.9928
	4.22	27	2.2e-13		4.22	22	2.96e-13																					7.0542	111.857	7.05431	4.73469	7.05421	14.9834
	4.26	27	2.31e-13		4.26	22	2.15e-13																					7.05436	111.927	7.05446	4.6817	7.05437	14.9471
	4.3	27	5.38e-15		4.3	22	1.88e-13																					7.05451	111.803	7.05461	4.62756	7.05452	14.8852
	4.34	27	6.99e-14		4.34	22	-2.69e-14																					7.05466	111.487	7.05477	4.57208	7.05467	14.7982
	4.38	27	-1.59e-13		4.38	22	-5.38e-14																					7.05481	110.981	7.05492	4.51558	7.05482	14.6854
	4.42	27	2.15e-14		4.42	22	2.69e-14																					7.05497	110.289	7.05507	4.45834	7.05498	14.549
	4.46	27	-8.39e-14		4.46	22	2.69e-14																					7.05512	109.415	7.05522	4.40006	7.05513	14.3895
	4.5	27	-1.08e-14		4.5	22	2.69e-13																					7.05527	108.368	7.05538	4.34156	7.05528	14.208
	4.54	27	-7.31e-14		4.54	22	4.03e-13																					7.05542	107.156	7.05553	4.28307	7.05543	14.0065
	4.58	27	-2.15e-14		4.58	22	2.96e-13																					7.05558	105.787	7.05568	4.22504	7.05559	13.7868
	4.62	27	-1.02e-13		4.62	22	2.42e-13																					7.05573	104.271	7.05583	4.16754	7.05574	13.5514
	4.66	27	-2.47e-14		4.66	22	2.42e-13																					7.05588	102.621	7.05599	4.11145	7.05589	13.3009
	4.7	27	-1.21e-13		4.7	22	8.06e-14																					7.05603	100.849	7.05614	4.05737	7.05604	13.0389
	4.74	27	-2.47e-14		4.74	22	1.88e-13																					7.05619	98.965	7.05629	4.00523	7.0562	12.7668
	4.78	27	2.9e-14		4.78	22	-2.69e-14																					7.05634	96.984	7.05644	3.9556	7.05635	12.4876
	4.82	27	-8.92e-14		4.82	22	-1.61e-13																					7.05649	94.9186	7.0566	3.90887	7.0565	12.2022
	4.86	27	2.37e-14		4.86	22	1.08e-13																					7.05664	92.7819	7.05675	3.86517	7.05665	11.9138
	4.9	27	-3.01e-14		4.9	22	1.88e-13																					7.0568	90.5862	7.0569	3.82529	7.05681	11.6234
	4.94	27	-1.61e-14		4.94	22	2.69e-13																					7.05695	88.3447	7.05705	3.78835	7.05696	11.3335
	4.98	27	-1.27e-13		4.98	22	2.42e-13																					7.0571	86.0698	7.05721	3.7551	7.05711	11.045
	1.5	28	6.43e-12		1.5	23	3.98e-12																					7.05725	83.7729	7.05736	3.72514	7.05726	10.759
	1.54	28	6.2e-12		1.54	23	2.5e-12																					7.05741	81.4651	7.05751	3.6985	7.05742	10.4776
	1.58	28	6.29e-12		1.58	23	3.25e-12																					7.05756	79.1562	7.05766	3.67463	7.05757	10.2009
	1.62	28	5.84e-12		1.62	23	2.31e-12																					7.05771	76.8562	7.05782	3.65296	7.05772	9.92963
	1.66	28	5.21e-12		1.66	23	2.23e-12																					7.05786	74.5741	7.05797	3.63385	7.05787	9.66459
	1.7	28	3.96e-12		1.7	23	2.5e-12																					7.05802	72.3167	7.05812	3.61602	7.05803	9.40546
	1.74	28	3.11e-12		1.74	23	2.02e-12																					7.05817	70.0913	7.05827	3.59931	7.05818	9.15329
	1.78	28	6.33e-12		1.78	23	4.14e-12																					7.05832	67.9032	7.05843	3.58294	7.05833	8.90709
	1.82	28	2.12e-11		1.82	23	1.37e-11																					7.05847	65.7582	7.05858	3.56708	7.05848	8.66707
	1.86	28	4.81e-11		1.86	23	2.79e-11																					7.05863	63.6601	7.05873	3.55028	7.05864	8.43288
	1.9	28	7.98e-11		1.9	23	5e-11																					7.05878	61.6116	7.05888	3.53226	7.05879	8.20428
	1.94	28	1.08e-10		1.94	23	7.12e-11																					7.05893	59.6159	7.05904	3.5127	7.05894	7.98124
	1.98	28	1.32e-10		1.98	23	8.02e-11																					7.05908	57.6753	7.05919	3.49139	7.05909	7.76257
	2.02	28	1.44e-10		2.02	23	9.09e-11																					7.05924	55.79	7.05934	3.46804	7.05925	7.54827
	2.06	28	1.51e-10		2.06	23	9.67e-11																					7.05939	53.9613	7.05949	3.44225	7.0594	7.33873
	2.1	28	1.55e-10		2.1	23	9.86e-11																					7.05954	52.1894	7.05965	3.4137	7.05955	7.13321
	2.14	28	1.55e-10		2.14	23	9.57e-11																					7.05969	50.4741	7.0598	3.38298	7.0597	6.93095
	2.18	28	1.49e-10		2.18	23	9.06e-11																					7.05985	48.815	7.05995	3.34989	7.05986	6.73281
	2.22	28	1.38e-10		2.22	23	8.4e-11																					7.06	47.211	7.0601	3.31426	7.06001	6.53884
	2.26	28	1.22e-10		2.26	23	7.94e-11																					7.06015	45.6616	7.06026	3.27722	7.06016	6.34859
	2.3	28	8.81e-11		2.3	23	6.12e-11																					7.0603	44.1656	7.06041	3.23862	7.06031	6.16316
	2.34	28	8.12e-12		2.34	23	2.34e-11																					7.06046	42.7219	7.06056	3.19905	7.06047	5.98192
	2.38	28	5.57e-13		2.38	23	5.16e-12																					7.06061	41.3292	7.06071	3.15873	7.06062	5.80568
	2.42	28	3.92e-13		2.42	23	1.05e-12																					7.06076	39.9864	7.06087	3.11873	7.06077	5.6352
	2.46	28	3.2e-13		2.46	23	1.88e-13																					7.06092	38.6922	7.06102	3.07938	7.06092	5.47043
	2.5	28	3.79e-13		2.5	23	-2.15e-13																					7.06107	37.4456	7.06117	3.04147	7.06108	5.31167
	2.54	28	3.71e-13		2.54	23	-2.69e-13																					7.06122	36.2449	7.06133	3.00488	7.06123	5.16062
	2.58	28	2.02e-13		2.58	23	0																					7.06137	35.0893	7.06148	2.97072	7.06138	5.0164
	2.62	28	1.48e-13		2.62	23	2.69e-14																					7.06153	33.9779	7.06163	2.93959	7.06154	4.87998
	2.66	28	2.69e-13		2.66	23	-5.38e-14																					7.06168	32.9092	7.06178	2.91192	7.06169	4.75103
	2.7	28	3.71e-13		2.7	23	-8.06e-14																					7.06183	31.8818	7.06194	2.88712	7.06184	4.63073
	2.74	28	2.13e-13		2.74	23	-1.08e-13																					7.06198	30.8953	7.06209	2.86631	7.06199	4.51857
	2.78	28	3.12e-13		2.78	23	5.38e-14																					7.06214	29.9483	7.06224	2.84954	7.06215	4.41381
	2.82	28	7.85e-14		2.82	23	-5.91e-13																					7.06229	29.0393	7.06239	2.83645	7.0623	4.31696
	2.86	28	4.09e-13		2.86	23	-2.96e-13																					7.06244	28.1671	7.06255	2.82739	7.06245	4.22788
	2.9	28	6.43e-13		2.9	23	-1.34e-13																					7.06259	27.3306	7.0627	2.82171	7.0626	4.14585
	2.94	28	5.78e-13		2.94	23	-2.69e-14																					7.06275	26.5284	7.06285	2.81986	7.06276	4.07036
	2.98	28	7.99e-13		2.98	23	-1.61e-13																					7.0629	25.7592	7.063	2.82072	7.06291	4.00007
	3.02	28	8.85e-13		3.02	23	-2.69e-13																					7.06305	25.0215	7.06316	2.82415	7.06306	3.93566
	3.06	28	7.29e-13		3.06	23	-5.38e-14																					7.0632	24.3135	7.06331	2.8298	7.06321	3.87513
	3.1	28	1.09e-12		3.1	23	0																					7.06336	23.6343	7.06346	2.83738	7.06337	3.81769
	3.14	28	1.04e-12		3.14	23	-1.34e-13																					7.06351	22.9819	7.06361	2.84606	7.06352	3.76315
	3.18	28	9.51e-13		3.18	23	-2.15e-13																					7.06366	22.3545	7.06377	2.85514	7.06367	3.7106
	3.22	28	7.83e-13		3.22	23	-5.64e-13																					7.06381	21.7511	7.06392	2.86461	7.06382	3.65897
	3.26	28	8.12e-13		3.26	23	-1.61e-13																					7.06397	21.1701	7.06407	2.87365	7.06398	3.60784
	3.3	28	6.93e-13		3.3	23	1.08e-13																					7.06412	20.6096	7.06422	2.88214	7.06413	3.55557
	3.34	28	1.88e-13		3.34	23	-2.15e-13																					7.06427	20.0689	7.06438	2.8894	7.06428	3.50287
	3.38	28	2.69e-14		3.38	23	-2.69e-13																					7.06442	19.546	7.06453	2.89516	7.06443	3.44922
	3.42	28	9.68e-14		3.42	23	-1.61e-13																					7.06458	19.0404	7.06468	2.89955	7.06459	3.39337
	3.46	28	1.16e-13		3.46	23	-4.84e-13																					7.06473	18.5502	7.06483	2.90251	7.06474	3.33588
	3.5	28	5.7e-14		3.5	23	-3.23e-13																					7.06488	18.0752	7.06499	2.90352	7.06489	3.27737
	3.54	28	1.61e-14		3.54	23	-1.61e-13																					7.06503	17.6139	7.06514	2.90298	7.06504	3.21673
	3.58	28	-5.38e-14		3.58	23	-2.69e-14																					7.06519	17.1663	7.06529	2.90098	7.0652	3.15512
	3.62	28	5.16e-14		3.62	23	-1.88e-13																					7.06534	16.7315	7.06544	2.89781	7.06535	3.09256
	3.66	28	1.11e-13		3.66	23	-1.88e-13																					7.06549	16.3089	7.0656	2.8933	7.0655	3.02993
	3.7	28	1.72e-13		3.7	23	2.69e-14																					7.06564	15.8986	7.06575	2.88823	7.06565	2.96705
	3.74	28	1.61e-14		3.74	23	-2.15e-13																					7.0658	15.5006	7.0659	2.88294	7.06581	2.90494
	3.78	28	-1.08e-14		3.78	23	-3.76e-13																					7.06595	15.1144	7.06605	2.87788	7.06596	2.84419
	3.82	28	7.85e-14		3.82	23	0																					7.0661	14.7397	7.06621	2.87291	7.06611	2.78553
	3.86	28	2.5e-13		3.86	23	-4.84e-13																					7.06625	14.3773	7.06636	2.86882	7.06626	2.72953
	3.9	28	1.91e-13		3.9	23	-2.96e-13																					7.06641	14.027	7.06651	2.86583	7.06642	2.6768
	3.94	28	2.37e-13		3.94	23	3.23e-13																					7.06656	13.6885	7.06666	2.86419	7.06657	2.6273
	3.98	28	6.18e-13		3.98	23	-5.38e-14																					7.06671	13.3623	7.06682	2.86395	7.06672	2.58182
	4.02	28	3.42e-13		4.02	23	8.06e-14																					7.06686	13.0484	7.06697	2.8656	7.06687	2.54123
	4.06	28	4.28e-13		4.06	23	-1.34e-13																					7.06702	12.7468	7.06712	2.86919	7.06703	2.50377
	4.1	28	5.7e-13		4.1	23	-2.15e-13																					7.06717	12.4575	7.06727	2.87455	7.06718	2.47096
	4.14	28	4.39e-13		4.14	23	-5.38e-14																					7.06732	12.18	7.06743	2.88152	7.06733	2.44317
	4.18	28	4.76e-13		4.18	23	1.08e-13																					7.06747	11.9143	7.06758	2.89044	7.06748	2.41865
	4.22	28	3.76e-13		4.22	23	-1.61e-13																					7.06763	11.6602	7.06773	2.90048	7.06764	2.39809
	4.26	28	3.39e-13		4.26	23	8.06e-14																					7.06778	11.4172	7.06788	2.91199	7.06779	2.37985
	4.3	28	8.6e-14		4.3	23	2.69e-14																					7.06793	11.1845	7.06804	2.924	7.06794	2.36493
	4.34	28	3.23e-14		4.34	23	-2.69e-14																					7.06808	10.962	7.06819	2.93682	7.06809	2.35153
	4.38	28	4.09e-14		4.38	23	-4.57e-13																					7.06824	10.7491	7.06834	2.94949	7.06825	2.3388
	4.42	28	1.45e-13		4.42	23	-4.03e-13																					7.06839	10.5445	7.06849	2.9621	7.0684	2.32677
	4.46	28	1.4e-14		4.46	23	-8.06e-14																					7.06854	10.3479	7.06865	2.97362	7.06855	2.31464
	4.5	28	8.39e-14		4.5	23	8.06e-14																					7.06869	10.1587	7.0688	2.98429	7.0687	2.30134
	4.54	28	-1.61e-14		4.54	23	-3.76e-13																					7.06885	9.97606	7.06895	2.99373	7.06886	2.28596
	4.58	28	-1.61e-14		4.58	23	-2.69e-13																					7.069	9.79847	7.0691	3.00148	7.06901	2.26795
	4.62	28	3.01e-14		4.62	23	-2.69e-13																					7.06915	9.62649	7.06926	3.00711	7.06916	2.24775
	4.66	28	0		4.66	23	-2.42e-13																					7.0693	9.4586	7.06941	3.01063	7.06931	2.22452
	4.7	28	4.09e-14		4.7	23	-1.08e-13																					7.06946	9.29475	7.06956	3.01207	7.06947	2.19746
	4.74	28	-5.91e-14		4.74	23	-3.23e-13																					7.06961	9.13451	7.06971	3.01181	7.06962	2.16655
	4.78	28	1.08e-13		4.78	23	-2.96e-13																					7.06976	8.97696	7.06987	3.00916	7.06977	2.13285
	4.82	28	2.15e-14		4.82	23	-1.34e-13																					7.06991	8.82203	7.07002	3.00461	7.06992	2.09578
	4.86	28	1.4e-14		4.86	23	-2.69e-13																					7.07007	8.66983	7.07017	2.99886	7.07008	2.05505
	4.9	28	6.77e-14		4.9	23	-1.88e-13																					7.07022	8.52025	7.07032	2.99182	7.07023	2.01223
	4.94	28	-6.45e-14		4.94	23	-3.23e-13																					7.07037	8.37289	7.07048	2.98363	7.07038	1.96784
	4.98	28	-2.37e-14		4.98	23	-2.69e-14																					7.07053	8.22844	7.07063	2.97528	7.07053	1.92157
	1.5	29	7.68e-12		1.5	24	3.25e-12																					7.07068	8.08693	7.07078	2.96688	7.07069	1.87476
	1.54	29	6.18e-12		1.54	24	3.39e-12																					7.07083	7.94817	7.07094	2.95887	7.07084	1.82814
	1.58	29	5.92e-12		1.58	24	3.36e-12																					7.07098	7.81322	7.07109	2.95175	7.07099	1.78267
	1.62	29	5.98e-12		1.62	24	2.26e-12																					7.07114	7.68191	7.07124	2.94615	7.07114	1.73856
	1.66	29	5.01e-12		1.66	24	1.88e-12																					7.07129	7.55489	7.07139	2.94208	7.0713	1.69689
	1.7	29	4.53e-12		1.7	24	1.18e-12																					7.07144	7.43218	7.07155	2.94045	7.07145	1.65806
	1.74	29	3.29e-12		1.74	24	2.39e-12																					7.07159	7.31419	7.0717	2.94093	7.0716	1.62299
	1.78	29	6.49e-12		1.78	24	6.21e-12																					7.07175	7.20171	7.07185	2.94398	7.07176	1.59186
	1.82	29	2.19e-11		1.82	24	1.46e-11																					7.0719	7.09418	7.072	2.94998	7.07191	1.56475
	1.86	29	4.7e-11		1.86	24	3.08e-11																					7.07205	6.99222	7.07216	2.95853	7.07206	1.54231
	1.9	29	7.78e-11		1.9	24	5.05e-11																					7.0722	6.8956	7.07231	2.97006	7.07221	1.52474
	1.94	29	1.09e-10		1.94	24	6.81e-11																					7.07236	6.80418	7.07246	2.98393	7.07237	1.5116
	1.98	29	1.29e-10		1.98	24	7.89e-11																					7.07251	6.71829	7.07261	3.00042	7.07252	1.50211
	2.02	29	1.39e-10		2.02	24	8.57e-11																					7.07266	6.63725	7.07277	3.01887	7.07267	1.49727
	2.06	29	1.5e-10		2.06	24	9.44e-11																					7.07281	6.56111	7.07292	3.03872	7.07282	1.49605
	2.1	29	1.54e-10		2.1	24	9.55e-11																					7.07297	6.48894	7.07307	3.05998	7.07298	1.49757
	2.14	29	1.49e-10		2.14	24	9.74e-11																					7.07312	6.42068	7.07322	3.0823	7.07313	1.50097
	2.18	29	1.46e-10		2.18	24	9.51e-11																					7.07327	6.35572	7.07338	3.1044	7.07328	1.50631
	2.22	29	1.32e-10		2.22	24	8.49e-11																					7.07342	6.29342	7.07353	3.12635	7.07343	1.51281
	2.26	29	1.18e-10		2.26	24	7.4e-11																					7.07358	6.2329	7.07368	3.14769	7.07359	1.51953
	2.3	29	8.5e-11		2.3	24	5.61e-11																					7.07373	6.17412	7.07383	3.16745	7.07374	1.52521
	2.34	29	8.23e-12		2.34	24	2.21e-11																					7.07388	6.11589	7.07399	3.1858	7.07389	1.52999
	2.38	29	5.81e-13		2.38	24	4.6e-12																					7.07403	6.05811	7.07414	3.20185	7.07404	1.53318
	2.42	29	5.34e-13		2.42	24	1.42e-12																					7.07419	6.0001	7.07429	3.21566	7.0742	1.53409
	2.46	29	5.13e-13		2.46	24	2.42e-13																					7.07434	5.9415	7.07444	3.22651	7.07435	1.53209
	2.5	29	4.21e-13		2.5	24	8.06e-14																					7.07449	5.88177	7.0746	3.23481	7.0745	1.52732
	2.54	29	3.6e-13		2.54	24	-2.69e-14																					7.07464	5.82092	7.07475	3.24019	7.07465	1.51981
	2.58	29	3.73e-13		2.58	24	1.88e-13																					7.0748	5.75845	7.0749	3.24242	7.07481	1.5089
	2.62	29	4.35e-13		2.62	24	-1.61e-13																					7.07495	5.69488	7.07505	3.242	7.07496	1.49518
	2.66	29	3.09e-13		2.66	24	0																					7.0751	5.62959	7.07521	3.23891	7.07511	1.47857
	2.7	29	2.53e-13		2.7	24	1.08e-13																					7.07525	5.56343	7.07536	3.23323	7.07526	1.46037
	2.74	29	3.71e-13		2.74	24	2.69e-13																					7.07541	5.49603	7.07551	3.22565	7.07542	1.43955
	2.78	29	2.2e-13		2.78	24	0																					7.07556	5.42813	7.07566	3.21637	7.07557	1.41822
	2.82	29	2.1e-13		2.82	24	-2.42e-13																					7.07571	5.35999	7.07582	3.20586	7.07572	1.39547
	2.86	29	3.87e-13		2.86	24	-2.15e-13																					7.07586	5.29187	7.07597	3.19429	7.07587	1.37371
	2.9	29	5.07e-13		2.9	24	4.3e-13																					7.07602	5.22468	7.07612	3.1822	7.07603	1.35216
	2.94	29	8.73e-13		2.94	24	4.57e-13																					7.07617	5.15859	7.07627	3.17008	7.07618	1.33184
	2.98	29	7.42e-13		2.98	24	1.61e-13																					7.07632	5.09389	7.07643	3.15821	7.07633	1.31348
	3.02	29	7.92e-13		3.02	24	-5.38e-14																					7.07647	5.03156	7.07658	3.14705	7.07648	1.29767
	3.06	29	8.14e-13		3.06	24	5.38e-14																					7.07663	4.97182	7.07673	3.13671	7.07664	1.28523
	3.1	29	1.03e-12		3.1	24	1.08e-13																					7.07678	4.91508	7.07688	3.12773	7.07679	1.27549
	3.14	29	8.82e-13		3.14	24	2.15e-13																					7.07693	4.86138	7.07704	3.12029	7.07694	1.26967
	3.18	29	9.3e-13		3.18	24	2.96e-13																					7.07708	4.81109	7.07719	3.11399	7.07709	1.26757
	3.22	29	9.03e-13		3.22	24	-1.61e-13																					7.07724	4.7641	7.07734	3.10951	7.07725	1.26941
	3.26	29	6.42e-13		3.26	24	8.06e-14																					7.07739	4.72085	7.07749	3.10629	7.0774	1.2747
	3.3	29	6.2e-13		3.3	24	1.61e-13																					7.07754	4.68067	7.07765	3.10423	7.07755	1.28346
	3.34	29	2.2e-13		3.34	24	2.96e-13																					7.07769	4.64405	7.0778	3.10354	7.0777	1.29558
	3.38	29	1.85e-13		3.38	24	-6.18e-13																					7.07785	4.61016	7.07795	3.10368	7.07786	1.31031
	3.42	29	1.88e-13		3.42	24	-2.42e-13																					7.078	4.57889	7.0781	3.1045	7.07801	1.32723
	3.46	29	1.58e-13		3.46	24	3.23e-13																					7.07815	4.5496	7.07826	3.10573	7.07816	1.3456
	3.5	29	1.15e-13		3.5	24	-8.06e-14																					7.0783	4.52197	7.07841	3.10672	7.07831	1.36554
	3.54	29	9.68e-14		3.54	24	-1.08e-13																					7.07846	4.49556	7.07856	3.10749	7.07847	1.38541
	3.58	29	1.13e-13		3.58	24	-1.08e-13																					7.07861	4.46974	7.07871	3.10762	7.07862	1.40481
	3.62	29	1.04e-13		3.62	24	2.69e-14																					7.07876	4.44382	7.07887	3.10672	7.07877	1.42364
	3.66	29	8.6e-14		3.66	24	1.61e-13																					7.07891	4.41762	7.07902	3.10502	7.07892	1.44093
	3.7	29	1.61e-13		3.7	24	3.23e-13																					7.07907	4.39034	7.07917	3.10176	7.07908	1.4563
	3.74	29	1.04e-13		3.74	24	-1.88e-13																					7.07922	4.36181	7.07932	3.09728	7.07923	1.4697
	3.78	29	4.84e-14		3.78	24	-1.08e-13																					7.07937	4.33155	7.07948	3.09122	7.07938	1.48024
	3.82	29	1.18e-13		3.82	24	-2.15e-13																					7.07952	4.29935	7.07963	3.08387	7.07953	1.48809
	3.86	29	2.1e-13		3.86	24	-2.96e-13																					7.07968	4.26506	7.07978	3.07521	7.07969	1.49294
	3.9	29	2.82e-13		3.9	24	2.69e-14																					7.07983	4.22854	7.07993	3.06585	7.07984	1.49523
	3.94	29	1.69e-13		3.94	24	-2.69e-14																					7.07998	4.18975	7.08009	3.05526	7.07999	1.49481
	3.98	29	4.64e-13		3.98	24	1.08e-13																					7.08014	4.14925	7.08024	3.04448	7.08014	1.4923
	4.02	29	4.41e-13		4.02	24	5.38e-14																					7.08029	4.10682	7.08039	3.0339	7.0803	1.48741
	4.06	29	5.32e-13		4.06	24	4.03e-13																					7.08044	4.06312	7.08054	3.02339	7.08045	1.48151
	4.1	29	7.47e-13		4.1	24	3.23e-13																					7.08059	4.018	7.0807	3.01397	7.0806	1.47403
	4.14	29	5.54e-13		4.14	24	3.23e-13																					7.08075	3.97254	7.08085	3.00568	7.08075	1.46659
	4.18	29	4.64e-13		4.18	24	2.15e-13																					7.0809	3.92674	7.081	2.99947	7.08091	1.4589
	4.22	29	3.84e-13		4.22	24	2.96e-13																					7.08105	3.88128	7.08116	2.99554	7.08106	1.45211
	4.26	29	3.87e-13		4.26	24	-8.06e-14																					7.0812	3.83668	7.08131	2.99446	7.08121	1.44623
	4.3	29	2.47e-13		4.3	24	-3.49e-13																					7.08136	3.79358	7.08146	2.99638	7.08137	1.44207
	4.34	29	7.2e-14		4.34	24	4.03e-13																					7.08151	3.75227	7.08161	3.00182	7.08152	1.44006
	4.38	29	1.29e-13		4.38	24	5.38e-14																					7.08166	3.71316	7.08177	3.01096	7.08167	1.44026
	4.42	29	1.29e-13		4.42	24	-1.08e-13																					7.08181	3.67674	7.08192	3.024	7.08182	1.44314
	4.46	29	5.59e-14		4.46	24	-2.69e-14																					7.08197	3.64322	7.08207	3.04093	7.08198	1.44862
	4.5	29	1.24e-13		4.5	24	2.42e-13																					7.08212	3.61264	7.08222	3.06187	7.08213	1.45681
	4.54	29	1.1e-13		4.54	24	2.69e-14																					7.08227	3.58531	7.08238	3.08683	7.08228	1.46763
	4.58	29	1.15e-13		4.58	24	-1.34e-13																					7.08242	3.56106	7.08253	3.11523	7.08243	1.48058
	4.62	29	7.2e-14		4.62	24	-1.34e-13																					7.08258	3.5403	7.08268	3.14706	7.08259	1.49596
	4.66	29	3.98e-14		4.66	24	2.69e-14																					7.08273	3.52228	7.08283	3.182	7.08274	1.5126
	4.7	29	5.38e-14		4.7	24	0																					7.08288	3.50682	7.08299	3.21937	7.08289	1.5306
	4.74	29	1.08e-13		4.74	24	1.61e-13																					7.08303	3.49382	7.08314	3.25911	7.08304	1.5492
	4.78	29	1.08e-13		4.78	24	-1.61e-13																					7.08319	3.48272	7.08329	3.30033	7.0832	1.56787
	4.82	29	0		4.82	24	-1.34e-13																					7.08334	3.47323	7.08344	3.34274	7.08335	1.58626
	4.86	29	7.2e-14		4.86	24	-1.88e-13																					7.08349	3.46458	7.0836	3.38594	7.0835	1.60292
	4.9	29	6.13e-14		4.9	24	0																					7.08364	3.45663	7.08375	3.42926	7.08365	1.61831
	4.94	29	1.83e-13		4.94	24	3.76e-13																					7.0838	3.44868	7.0839	3.47238	7.08381	1.63133
	4.98	29	-1.13e-13		4.98	24	-5.38e-14																					7.08395	3.44034	7.08405	3.51462	7.08396	1.64204
	1.5	30	6.63e-12		1.5	25	5.81e-12																					7.0841	3.43126	7.08421	3.55599	7.08411	1.64975
	1.54	30	6.24e-12		1.54	25	4.78e-12																					7.08425	3.42078	7.08436	3.59596	7.08426	1.65427
	1.58	30	5.39e-12		1.58	25	3.31e-12																					7.08441	3.40907	7.08451	3.63455	7.08442	1.65555
	1.62	30	5.42e-12		1.62	25	3.12e-12																					7.08456	3.39541	7.08466	3.67158	7.08457	1.65405
	1.66	30	4.79e-12		1.66	25	2.61e-12																					7.08471	3.38024	7.08482	3.70724	7.08472	1.64934
	1.7	30	3.8e-12		1.7	25	1.85e-12																					7.08486	3.36285	7.08497	3.74106	7.08487	1.64151
	1.74	30	3.36e-12		1.74	25	2.69e-12																					7.08502	3.34392	7.08512	3.77374	7.08503	1.63147
	1.78	30	6.18e-12		1.78	25	5.64e-12																					7.08517	3.32288	7.08527	3.8054	7.08518	1.61919
	1.82	30	2.06e-11		1.82	25	1.31e-11																					7.08532	3.30063	7.08543	3.83637	7.08533	1.60571
	1.86	30	4.48e-11		1.86	25	2.81e-11																					7.08547	3.27705	7.08558	3.86706	7.08548	1.59105
	1.9	30	7.52e-11		1.9	25	4.91e-11																					7.08563	3.25245	7.08573	3.89764	7.08564	1.57675
	1.94	30	1.02e-10		1.94	25	6.83e-11																					7.08578	3.22745	7.08588	3.92917	7.08579	1.56288
	1.98	30	1.24e-10		1.98	25	8.21e-11																					7.08593	3.20215	7.08604	3.96167	7.08594	1.54985
	2.02	30	1.34e-10		2.02	25	8.75e-11																					7.08608	3.17722	7.08619	3.99579	7.08609	1.53846
	2.06	30	1.45e-10		2.06	25	9.05e-11																					7.08624	3.15314	7.08634	4.0318	7.08625	1.52969
	2.1	30	1.5e-10		2.1	25	9.11e-11																					7.08639	3.13028	7.08649	4.07044	7.0864	1.5236
	2.14	30	1.45e-10		2.14	25	9.09e-11																					7.08654	3.10889	7.08665	4.11198	7.08655	1.52057
	2.18	30	1.42e-10		2.18	25	9.22e-11																					7.08669	3.08922	7.0868	4.15676	7.0867	1.52167
	2.22	30	1.33e-10		2.22	25	8.43e-11																					7.08685	3.07185	7.08695	4.20504	7.08686	1.52603
	2.26	30	1.15e-10		2.26	25	7.51e-11																					7.087	3.05659	7.0871	4.25709	7.08701	1.53465
	2.3	30	8.39e-11		2.3	25	5.6e-11																					7.08715	3.04425	7.08726	4.31285	7.08716	1.54665
	2.34	30	7.72e-12		2.34	25	2.18e-11																					7.0873	3.03409	7.08741	4.37259	7.08731	1.56203
	2.38	30	6.27e-13		2.38	25	6.02e-12																					7.08746	3.02668	7.08756	4.4362	7.08747	1.58152
	2.42	30	3.47e-13		2.42	25	1.64e-12																					7.08761	3.02149	7.08771	4.50323	7.08762	1.60324
	2.46	30	2.74e-13		2.46	25	6.45e-13																					7.08776	3.01879	7.08787	4.57418	7.08777	1.62793
	2.5	30	1.51e-13		2.5	25	6.72e-13																					7.08791	3.0179	7.08802	4.64811	7.08792	1.65415
	2.54	30	2.77e-13		2.54	25	4.3e-13																					7.08807	3.01879	7.08817	4.7247	7.08808	1.68181
	2.58	30	2.88e-13		2.58	25	6.72e-13																					7.08822	3.02096	7.08832	4.80411	7.08823	1.71021
	2.62	30	2.45e-13		2.62	25	5.91e-13																					7.08837	3.02437	7.08848	4.8857	7.08838	1.73857
	2.66	30	1.99e-13		2.66	25	2.15e-13																					7.08852	3.02833	7.08863	4.96891	7.08853	1.766
	2.7	30	3.2e-13		2.7	25	4.3e-13																					7.08868	3.03244	7.08878	5.05384	7.08869	1.79254
	2.74	30	2.18e-13		2.74	25	1.61e-13																					7.08883	3.03638	7.08893	5.13954	7.08884	1.81679
	2.78	30	1.18e-13		2.78	25	2.42e-13																					7.08898	3.03997	7.08909	5.22587	7.08899	1.83938
	2.82	30	8.06e-14		2.82	25	2.15e-13																					7.08913	3.04294	7.08924	5.31262	7.08914	1.85905
	2.86	30	3.49e-13		2.86	25	4.3e-13																					7.08929	3.04474	7.08939	5.39929	7.0893	1.87646
	2.9	30	3.9e-13		2.9	25	4.84e-13																					7.08944	3.04525	7.08954	5.48627	7.08945	1.89076
	2.94	30	8.95e-13		2.94	25	8.06e-13																					7.08959	3.04458	7.0897	5.57313	7.0896	1.90229
	2.98	30	9.19e-13		2.98	25	4.57e-13																					7.08975	3.04252	7.08985	5.65946	7.08975	1.91098
	3.02	30	7.04e-13		3.02	25	5.64e-13																					7.0899	3.03945	7.09	5.74582	7.08991	1.91731
	3.06	30	1.17e-12		3.06	25	5.11e-13																					7.09005	3.03464	7.09015	5.83229	7.09006	1.92132
	3.1	30	8.98e-13		3.1	25	6.45e-13																					7.0902	3.02918	7.09031	5.91865	7.09021	1.92392
	3.14	30	8.6e-13		3.14	25	7.79e-13																					7.09036	3.02276	7.09046	6.00553	7.09036	1.92542
	3.18	30	7.88e-13		3.18	25	2.96e-13																					7.09051	3.01591	7.09061	6.09308	7.09052	1.92626
	3.22	30	8.58e-13		3.22	25	5.91e-13																					7.09066	3.0085	7.09077	6.18182	7.09067	1.92713
	3.26	30	7.36e-13		3.26	25	4.57e-13																					7.09081	3.00147	7.09092	6.2719	7.09082	1.92889
	3.3	30	5.73e-13		3.3	25	8.87e-13																					7.09097	2.99481	7.09107	6.36391	7.09098	1.9317
	3.34	30	1.32e-13		3.34	25	5.91e-13																					7.09112	2.98886	7.09122	6.45794	7.09113	1.93657
	3.38	30	1.08e-13		3.38	25	3.49e-13																					7.09127	2.9838	7.09138	6.55482	7.09128	1.94352
	3.42	30	6.99e-14		3.42	25	3.49e-13																					7.09142	2.98008	7.09153	6.65482	7.09143	1.95369
	3.46	30	-2.15e-15		3.46	25	3.49e-13																					7.09158	2.978	7.09168	6.75808	7.09159	1.96677
	3.5	30	4.09e-14		3.5	25	-2.69e-14																					7.09173	2.97733	7.09183	6.86514	7.09174	1.98314
	3.54	30	-8.82e-14		3.54	25	4.03e-13																					7.09188	2.97828	7.09199	6.97645	7.09189	2.00301
	3.58	30	1.7e-13		3.58	25	5.11e-13																					7.09203	2.98124	7.09214	7.09213	7.09204	2.02642
	3.62	30	1.4e-14		3.62	25	4.57e-13																					7.09219	2.9856	7.09229	7.21222	7.0922	2.05298
	3.66	30	-6.99e-14		3.66	25	9.14e-13																					7.09234	2.99189	7.09244	7.33702	7.09235	2.08255
	3.7	30	2.1e-13		3.7	25	3.23e-13																					7.09249	2.99915	7.0926	7.46643	7.0925	2.11467
	3.74	30	-4.3e-14		3.74	25	5.91e-13																					7.09264	3.00752	7.09275	7.60069	7.09265	2.14919
	3.78	30	5.91e-14		3.78	25	5.91e-13																					7.0928	3.01664	7.0929	7.73967	7.09281	2.18516
	3.82	30	4.62e-14		3.82	25	6.45e-13																					7.09295	3.02608	7.09305	7.88333	7.09296	2.22248
	3.86	30	2.24e-13		3.86	25	2.69e-13																					7.0931	3.03519	7.09321	8.03178	7.09311	2.25954
	3.9	30	2.77e-13		3.9	25	6.72e-13																					7.09325	3.04409	7.09336	8.18441	7.09326	2.2968
	3.94	30	3.06e-13		3.94	25	6.99e-13																					7.09341	3.05196	7.09351	8.34158	7.09342	2.3328
	3.98	30	2.96e-13		3.98	25	4.3e-13																					7.09356	3.05853	7.09366	8.50288	7.09357	2.36736
	4.02	30	3.76e-13		4.02	25	5.38e-13																					7.09371	3.06302	7.09382	8.66854	7.09372	2.39962
	4.06	30	5.14e-13		4.06	25	1.08e-12																					7.09386	3.06561	7.09397	8.83799	7.09387	2.42968
	4.1	30	5.19e-13		4.1	25	3.76e-13																					7.09402	3.06557	7.09412	9.01123	7.09403	2.45669
	4.14	30	5.19e-13		4.14	25	5.91e-13																					7.09417	3.06304	7.09427	9.18866	7.09418	2.48078
	4.18	30	1.81e-13		4.18	25	5.91e-13																					7.09432	3.05753	7.09443	9.3699	7.09433	2.50092
	4.22	30	2.58e-13		4.22	25	1.61e-13																					7.09447	3.04917	7.09458	9.55526	7.09448	2.51821
	4.26	30	3.79e-13		4.26	25	4.3e-13																					7.09463	3.03809	7.09473	9.74449	7.09464	2.53231
	4.3	30	5.16e-14		4.3	25	8.33e-13																					7.09478	3.0244	7.09488	9.93822	7.09479	2.54338
	4.34	30	5.91e-14		4.34	25	5.11e-13																					7.09493	3.0076	7.09504	10.1366	7.09494	2.55258
	4.38	30	2.69e-14		4.38	25	4.57e-13																					7.09508	2.98887	7.09519	10.3395	7.09509	2.55938
	4.42	30	-9.68e-14		4.42	25	4.84e-13																					7.09524	2.96824	7.09534	10.5479	7.09525	2.5653
	4.46	30	9.68e-14		4.46	25	3.23e-13																					7.09539	2.94596	7.09549	10.7618	7.0954	2.57058
	4.5	30	8.6e-15		4.5	25	3.76e-13																					7.09554	2.92252	7.09565	10.9821	7.09555	2.57624
	4.54	30	1.08e-14		4.54	25	1.88e-13																					7.09569	2.8986	7.0958	11.2087	7.0957	2.58296
	4.58	30	8.6e-15		4.58	25	2.42e-13																					7.09585	2.8745	7.09595	11.4423	7.09586	2.59144
	4.62	30	8.6e-15		4.62	25	4.03e-13																					7.096	2.85075	7.0961	11.6838	7.09601	2.60267
	4.66	30	-3.44e-14		4.66	25	3.49e-13																					7.09615	2.82793	7.09626	11.9337	7.09616	2.61712
	4.7	30	-3.98e-14		4.7	25	4.57e-13																					7.0963	2.80661	7.09641	12.1922	7.09631	2.6358
	4.74	30	5.7e-14		4.74	25	6.72e-13																					7.09646	2.78677	7.09656	12.46	7.09647	2.65974
	4.78	30	3.01e-14		4.78	25	4.03e-13																					7.09661	2.76929	7.09671	12.7377	7.09662	2.68807
	4.82	30	-8.06e-14		4.82	25	2.96e-13																					7.09676	2.75395	7.09687	13.0259	7.09677	2.72222
	4.86	30	-3.76e-14		4.86	25	2.15e-13																					7.09691	2.74145	7.09702	13.3251	7.09692	2.76189
	4.9	30	-5.05e-14		4.9	25	6.99e-13																					7.09707	2.73164	7.09717	13.6355	7.09708	2.80756
	4.94	30	-8.06e-14		4.94	25	6.18e-13																					7.09722	2.7248	7.09732	13.9579	7.09723	2.85929
	4.98	30	-8.28e-14		4.98	25	2.15e-13																					7.09737	2.72053	7.09748	14.2922	7.09738	2.91664
	1.5	31	6.21e-12		1.5	26	4.52e-12																					7.09752	2.7189	7.09763	14.6395	7.09753	2.9795
	1.54	31	6.19e-12		1.54	26	4.22e-12																					7.09768	2.71997	7.09778	14.9993	7.09769	3.04724
	1.58	31	5.46e-12		1.58	26	3.33e-12																					7.09783	2.72322	7.09793	15.3724	7.09784	3.11967
	1.62	31	5.52e-12		1.62	26	3.2e-12																					7.09798	2.72845	7.09809	15.7594	7.09799	3.19625
	1.66	31	4.57e-12		1.66	26	2.82e-12																					7.09813	2.73541	7.09824	16.1598	7.09814	3.27603
	1.7	31	3.58e-12		1.7	26	1.83e-12																					7.09829	2.74374	7.09839	16.5744	7.0983	3.35875
	1.74	31	3.03e-12		1.74	26	2.2e-12																					7.09844	2.75295	7.09854	17.0036	7.09845	3.44372
	1.78	31	6.28e-12		1.78	26	4.49e-12																					7.09859	2.76267	7.0987	17.4475	7.0986	3.53021
	1.82	31	1.95e-11		1.82	26	1.25e-11																					7.09874	2.77308	7.09885	17.9064	7.09875	3.61803
	1.86	31	4.46e-11		1.86	26	2.82e-11																					7.0989	2.78328	7.099	18.3805	7.09891	3.70643
	1.9	31	7.27e-11		1.9	26	5.14e-11																					7.09905	2.79342	7.09915	18.8708	7.09906	3.79515
	1.94	31	1.01e-10		1.94	26	6.44e-11																					7.0992	2.80295	7.09931	19.3773	7.09921	3.88428
	1.98	31	1.24e-10		1.98	26	7.6e-11																					7.09936	2.81217	7.09946	19.9007	7.09936	3.97297
	2.02	31	1.35e-10		2.02	26	8.37e-11																					7.09951	2.82088	7.09961	20.4416	7.09952	4.06173
	2.06	31	1.41e-10		2.06	26	8.59e-11																					7.09966	2.82921	7.09976	21.0005	7.09967	4.15097
	2.1	31	1.46e-10		2.1	26	9.02e-11																					7.09981	2.83702	7.09992	21.5785	7.09982	4.24017
	2.14	31	1.45e-10		2.14	26	8.87e-11																					7.09997	2.84483	7.10007	22.1758	7.09997	4.32994
	2.18	31	1.4e-10		2.18	26	8.66e-11																					7.10012	2.85248	7.10022	22.7938	7.10013	4.42113
	2.22	31	1.3e-10		2.22	26	8.23e-11																					7.10027	2.86075	7.10038	23.4333	7.10028	4.51383
	2.26	31	1.13e-10		2.26	26	7.32e-11																					7.10042	2.86949	7.10053	24.0954	7.10043	4.60939
	2.3	31	8.05e-11		2.3	26	5.6e-11																					7.10058	2.87933	7.10068	24.7811	7.10059	4.70798
	2.34	31	7.83e-12		2.34	26	2.37e-11																					7.10073	2.89073	7.10083	25.4915	7.10074	4.81031
	2.38	31	5.62e-13		2.38	26	5.72e-12																					7.10088	2.90393	7.10099	26.228	7.10089	4.91696
	2.42	31	3.92e-13		2.42	26	1.37e-12																					7.10103	2.91906	7.10114	26.9916	7.10104	5.02909
	2.46	31	3.06e-13		2.46	26	5.38e-13																					7.10119	2.93686	7.10129	27.7839	7.1012	5.14736
	2.5	31	1.81e-13		2.5	26	2.42e-13																					7.10134	2.95719	7.10144	28.6055	7.10135	5.27209
	2.54	31	3.96e-13		2.54	26	3.23e-13																					7.10149	2.98096	7.1016	29.4583	7.1015	5.40392
	2.58	31	1.99e-13		2.58	26	8.06e-14																					7.10164	3.00743	7.10175	30.3431	7.10165	5.54314
	2.62	31	2.56e-13		2.62	26	3.76e-13																					7.1018	3.03736	7.1019	31.2615	7.10181	5.69031
	2.66	31	1.72e-13		2.66	26	-5.38e-14																					7.10195	3.07047	7.10205	32.2139	7.10196	5.84501
	2.7	31	3.76e-14		2.7	26	2.42e-13																					7.1021	3.10684	7.10221	33.2019	7.10211	6.00798
	2.74	31	2.4e-13		2.74	26	1.08e-13																					7.10225	3.146	7.10236	34.2259	7.10226	6.17912
	2.78	31	2.24e-13		2.78	26	4.3e-13																					7.10241	3.18811	7.10251	35.287	7.10242	6.3573
	2.82	31	1.94e-13		2.82	26	2.15e-13																					7.10256	3.23249	7.10266	36.3852	7.10257	6.54312
	2.86	31	1.24e-13		2.86	26	4.57e-13																					7.10271	3.27904	7.10282	37.5211	7.10272	6.73539
	2.9	31	5.86e-13		2.9	26	4.57e-13																					7.10286	3.3273	7.10297	38.6949	7.10287	6.9342
	2.94	31	6.77e-13		2.94	26	5.11e-13																					7.10302	3.37663	7.10312	39.9062	7.10303	7.13871
	2.98	31	8.44e-13		2.98	26	5.64e-13																					7.10317	3.42679	7.10327	41.1544	7.10318	7.34721
	3.02	31	7.77e-13		3.02	26	5.91e-13																					7.10332	3.47733	7.10343	42.4391	7.10333	7.56064
	3.06	31	9.22e-13		3.06	26	1.72e-12																					7.10347	3.52723	7.10358	43.7586	7.10348	7.77659
	3.1	31	9.12e-13		3.1	26	8.28e-12																					7.10363	3.57652	7.10373	45.1114	7.10364	7.99499
	3.14	31	7.53e-13		3.14	26	3.17e-11																					7.10378	3.62474	7.10388	46.4956	7.10379	8.21493
	3.18	31	7.9e-13		3.18	26	6.35e-11																					7.10393	3.67156	7.10404	47.9086	7.10394	8.43511
	3.22	31	7.02e-13		3.22	26	8.75e-11																					7.10408	3.71625	7.10419	49.3476	7.10409	8.65521
	3.26	31	6.32e-13		3.26	26	9.88e-11																					7.10424	3.75893	7.10434	50.8094	7.10425	8.87451
	3.3	31	4.82e-13		3.3	26	9.14e-11																					7.10439	3.7991	7.10449	52.2895	7.1044	9.09136
	3.34	31	3.17e-13		3.34	26	3.99e-11																					7.10454	3.83727	7.10465	53.7841	7.10455	9.30641
	3.38	31	-7.53e-15		3.38	26	9.19e-12																					7.10469	3.87266	7.1048	55.2887	7.1047	9.51841
	3.42	31	6.45e-14		3.42	26	2.12e-12																					7.10485	3.90571	7.10495	56.7969	7.10486	9.72644
	3.46	31	3.55e-14		3.46	26	6.72e-13																					7.105	3.93664	7.1051	58.3038	7.10501	9.93079
	3.5	31	1.34e-13		3.5	26	7.53e-13																					7.10515	3.96519	7.10526	59.8027	7.10516	10.1306
	3.54	31	-4.3e-14		3.54	26	5.64e-13																					7.1053	3.99187	7.10541	61.2872	7.10531	10.3247
	3.58	31	9.14e-14		3.58	26	7.79e-13																					7.10546	4.01715	7.10556	62.7502	7.10547	10.5134
	3.62	31	-8.28e-14		3.62	26	9.14e-13																					7.10561	4.04018	7.10571	64.1846	7.10562	10.6962
	3.66	31	1.61e-14		3.66	26	1.1e-12																					7.10576	4.06279	7.10587	65.5826	7.10577	10.8723
	3.7	31	6.45e-14		3.7	26	1.26e-12																					7.10591	4.08422	7.10602	66.9368	7.10592	11.0412
	3.74	31	-1.29e-14		3.74	26	1.67e-12																					7.10607	4.10522	7.10617	68.239	7.10608	11.2034
	3.78	31	1.08e-13		3.78	26	1.61e-12																					7.10622	4.12541	7.10632	69.4811	7.10623	11.3566
	3.82	31	1.05e-13		3.82	26	3.6e-12																					7.10637	4.14528	7.10648	70.656	7.10638	11.501
	3.86	31	1.61e-13		3.86	26	1.56e-11																					7.10652	4.16535	7.10663	71.7554	7.10653	11.6366
	3.9	31	2.99e-13		3.9	26	3.71e-11																					7.10668	4.1849	7.10678	72.7721	7.10669	11.7612
	3.94	31	3.15e-13		3.94	26	5.15e-11																					7.10683	4.2044	7.10693	73.6984	7.10684	11.875
	3.98	31	3.87e-13		3.98	26	6.06e-11																					7.10698	4.22319	7.10709	74.5282	7.10699	11.9775
	4.02	31	3.9e-13		4.02	26	6.68e-11																					7.10713	4.24185	7.10724	75.2548	7.10714	12.0665
	4.06	31	4.14e-13		4.06	26	6.98e-11																					7.10729	4.25989	7.10739	75.873	7.1073	12.1424
	4.1	31	3.26e-13		4.1	26	7.54e-11																					7.10744	4.27618	7.10754	76.3772	7.10745	12.2029
	4.14	31	2.8e-13		4.14	26	7.33e-11																					7.10759	4.29096	7.1077	76.7637	7.1076	12.2485
	4.18	31	4.57e-13		4.18	26	7.4e-11																					7.10774	4.30466	7.10785	77.0291	7.10775	12.2778
	4.22	31	4.35e-13		4.22	26	6.91e-11																					7.1079	4.3154	7.108	77.1708	7.10791	12.2901
	4.26	31	2.77e-13		4.26	26	6.16e-11																					7.10805	4.32356	7.10815	77.1865	7.10806	12.2847
	4.3	31	0		4.3	26	5.01e-11																					7.1082	4.32863	7.10831	77.0765	7.10821	12.2607
	4.34	31	8.6e-15		4.34	26	2.12e-11																					7.10835	4.32964	7.10846	76.8411	7.10836	12.2189
	4.38	31	-5.38e-15		4.38	26	5.56e-12																					7.10851	4.3269	7.10861	76.4813	7.10852	12.1575
	4.42	31	-5.38e-14		4.42	26	2.12e-12																					7.10866	4.31975	7.10876	75.9993	7.10867	12.0773
	4.46	31	1.61e-14		4.46	26	1.16e-12																					7.10881	4.30785	7.10892	75.3985	7.10882	11.9788
	4.5	31	3.23e-14		4.5	26	6.45e-13																					7.10897	4.29144	7.10907	74.6834	7.10897	11.8613
	4.54	31	-3.23e-14		4.54	26	9.41e-13																					7.10912	4.26975	7.10922	73.8583	7.10913	11.7261
	4.58	31	-7.53e-15		4.58	26	7.26e-13																					7.10927	4.24294	7.10937	72.9298	7.10928	11.5737
	4.62	31	-5.05e-14		4.62	26	1.02e-12																					7.10942	4.21147	7.10953	71.9037	7.10943	11.4058
	4.66	31	1.94e-14		4.66	26	6.18e-13																					7.10958	4.17523	7.10968	70.7878	7.10958	11.2222
	4.7	31	-3.76e-14		4.7	26	1.32e-12																					7.10973	4.13445	7.10983	69.5893	7.10974	11.0258
	4.74	31	-6.45e-14		4.74	26	1.08e-12																					7.10988	4.08944	7.10999	68.3168	7.10989	10.8172
	4.78	31	5.38e-14		4.78	26	1.08e-12																					7.11003	4.04088	7.11014	66.9783	7.11004	10.5977
	4.82	31	-2.37e-14		4.82	26	8.6e-13																					7.11019	3.98892	7.11029	65.5828	7.1102	10.3703
	4.86	31	1.83e-13		4.86	26	6.72e-13																					7.11034	3.93462	7.11044	64.1385	7.11035	10.1352
	4.9	31	-7.2e-14		4.9	26	2.15e-13																					7.11049	3.87819	7.1106	62.6545	7.1105	9.89542
	4.94	31	-7.53e-15		4.94	26	7.79e-13																					7.11064	3.82004	7.11075	61.1394	7.11065	9.65236
	4.98	31	0		4.98	26	9.41e-13																					7.1108	3.76142	7.1109	59.6016	7.11081	9.40765
	1.5	32	6.75e-12		1.5	27	1.01e-11																					7.11095	3.70214	7.11105	58.0488	7.11096	9.16307
	1.54	32	5.5e-12		1.54	27	9.68e-12																					7.1111	3.64334	7.11121	56.489	7.11111	8.92043
	1.58	32	5.46e-12		1.58	27	1.3e-11																					7.11125	3.58517	7.11136	54.929	7.11126	8.6807
	1.62	32	5.36e-12		1.62	27	1.45e-11																					7.11141	3.5283	7.11151	53.3757	7.11142	8.44567
	1.66	32	4.92e-12		1.66	27	1.31e-11																					7.11156	3.47318	7.11166	51.8352	7.11157	8.21567
	1.7	32	3.5e-12		1.7	27	1.02e-11																					7.11171	3.41981	7.11182	50.3124	7.11172	7.99242
	1.74	32	2.99e-12		1.74	27	1.05e-11																					7.11186	3.36866	7.11197	48.8126	7.11187	7.77577
	1.78	32	5.91e-12		1.78	27	2.92e-11																					7.11202	3.31964	7.11212	47.3392	7.11203	7.56715
	1.82	32	1.93e-11		1.82	27	9.4e-11																					7.11217	3.27306	7.11227	45.8962	7.11218	7.36629
	1.86	32	4.41e-11		1.86	27	2.05e-10																					7.11232	3.22866	7.11243	44.486	7.11233	7.17301
	1.9	32	7.2e-11		1.9	27	3.47e-10																					7.11247	3.18625	7.11258	43.1111	7.11248	6.98737
	1.94	32	9.97e-11		1.94	27	4.75e-10																					7.11263	3.14599	7.11273	41.7729	7.11264	6.80896
	1.98	32	1.2e-10		1.98	27	5.68e-10																					7.11278	3.10701	7.11288	40.4722	7.11279	6.63769
	2.02	32	1.3e-10		2.02	27	6.04e-10																					7.11293	3.0698	7.11304	39.21	7.11294	6.4727
	2.06	32	1.38e-10		2.06	27	6.41e-10																					7.11308	3.03333	7.11319	37.9863	7.11309	6.31417
	2.1	32	1.42e-10		2.1	27	6.51e-10																					7.11324	2.99746	7.11334	36.8007	7.11325	6.15998
	2.14	32	1.43e-10		2.14	27	6.44e-10																					7.11339	2.96189	7.11349	35.653	7.1134	6.01079
	2.18	32	1.37e-10		2.18	27	6.28e-10																					7.11354	2.92658	7.11365	34.5419	7.11355	5.86547
	2.22	32	1.24e-10		2.22	27	6.1e-10																					7.11369	2.89065	7.1138	33.4673	7.1137	5.7235
	2.26	32	1.12e-10		2.26	27	5.45e-10																					7.11385	2.85427	7.11395	32.4276	7.11386	5.58403
	2.3	32	8.2e-11		2.3	27	4.4e-10																					7.114	2.81709	7.1141	31.4218	7.11401	5.44706
	2.34	32	7.99e-12		2.34	27	1.8e-10																					7.11415	2.77911	7.11426	30.4491	7.11416	5.3117
	2.38	32	5.7e-13		2.38	27	4.2e-11																					7.1143	2.74024	7.11441	29.5079	7.11431	5.17848
	2.42	32	4.32e-13		2.42	27	9.49e-12																					7.11446	2.70046	7.11456	28.5975	7.11447	5.04648
	2.46	32	3.6e-13		2.46	27	2.45e-12																					7.11461	2.65987	7.11471	27.7167	7.11462	4.916
	2.5	32	3.39e-13		2.5	27	9.14e-13																					7.11476	2.61853	7.11487	26.8649	7.11477	4.78702
	2.54	32	3.35e-13		2.54	27	6.18e-13																					7.11491	2.57681	7.11502	26.0412	7.11492	4.66069
	2.58	32	4.59e-13		2.58	27	1.13e-12																					7.11507	2.53511	7.11517	25.245	7.11508	4.53625
	2.62	32	2.69e-13		2.62	27	2.47e-12																					7.11522	2.49366	7.11532	24.4756	7.11523	4.41461
	2.66	32	2.47e-13		2.66	27	2.74e-12																					7.11537	2.45293	7.11548	23.7327	7.11538	4.29653
	2.7	32	2.74e-13		2.7	27	3.52e-12																					7.11552	2.41305	7.11563	23.0162	7.11553	4.18276
	2.74	32	3.28e-13		2.74	27	3.55e-12																					7.11568	2.37459	7.11578	22.3253	7.11569	4.07267
	2.78	32	1.94e-13		2.78	27	4.46e-12																					7.11583	2.3382	7.11593	21.6598	7.11584	3.96783
	2.82	32	2.37e-13		2.82	27	2.3e-11																					7.11598	2.30397	7.11609	21.0198	7.11599	3.86866
	2.86	32	3.89e-13		2.86	27	8.4e-11																					7.11613	2.27218	7.11624	20.4045	7.11614	3.77515
	2.9	32	5.24e-13		2.9	27	1.59e-10																					7.11629	2.24344	7.11639	19.8137	7.1163	3.68778
	2.94	32	7.87e-13		2.94	27	2.19e-10																					7.11644	2.21777	7.11654	19.2475	7.11645	3.607
	2.98	32	7.53e-13		2.98	27	2.67e-10																					7.11659	2.19542	7.1167	18.7045	7.1166	3.53288
	3.02	32	9.89e-13		3.02	27	3.07e-10																					7.11674	2.17618	7.11685	18.1851	7.11675	3.46536
	3.06	32	9.48e-13		3.06	27	3.33e-10																					7.1169	2.16055	7.117	17.6882	7.11691	3.40404
	3.1	32	1.07e-12		3.1	27	3.39e-10																					7.11705	2.14847	7.11715	17.2129	7.11706	3.34951
	3.14	32	9.48e-13		3.14	27	3.33e-10																					7.1172	2.13917	7.11731	16.7585	7.11721	3.29974
	3.18	32	1.04e-12		3.18	27	3.21e-10																					7.11735	2.13282	7.11746	16.3244	7.11736	3.25607
	3.22	32	7.06e-13		3.22	27	2.98e-10																					7.11751	2.12944	7.11761	15.9092	7.11752	3.2161
	3.26	32	7.28e-13		3.26	27	2.74e-10																					7.11766	2.12819	7.11776	15.5117	7.11767	3.18045
	3.3	32	5.75e-13		3.3	27	2.17e-10																					7.11781	2.12927	7.11792	15.1307	7.11782	3.14754
	3.34	32	1.8e-13		3.34	27	9.15e-11																					7.11796	2.13191	7.11807	14.7654	7.11797	3.11687
	3.38	32	2.1e-13		3.38	27	2.16e-11																					7.11812	2.13564	7.11822	14.4142	7.11813	3.08737
	3.42	32	1.69e-13		3.42	27	4.54e-12																					7.11827	2.14038	7.11837	14.0757	7.11828	3.0581
	3.46	32	6.45e-14		3.46	27	1.16e-12																					7.11842	2.14585	7.11853	13.749	7.11843	3.02888
	3.5	32	1.24e-13		3.5	27	3.49e-13																					7.11857	2.15125	7.11868	13.433	7.11858	2.99849
	3.54	32	3.76e-14		3.54	27	1.61e-13																					7.11873	2.1569	7.11883	13.1263	7.11874	2.96581
	3.58	32	1.58e-13		3.58	27	-1.61e-13																					7.11888	2.16211	7.11898	12.8285	7.11889	2.93139
	3.62	32	1.69e-13		3.62	27	-1.88e-13																					7.11903	2.16704	7.11914	12.5382	7.11904	2.89374
	3.66	32	1.02e-13		3.66	27	3.76e-13																					7.11919	2.17137	7.11929	12.2547	7.11919	2.85408
	3.7	32	-1.94e-14		3.7	27	6.72e-13																					7.11934	2.17549	7.11944	11.9776	7.11935	2.81044
	3.74	32	3.44e-14		3.74	27	1.08e-12																					7.11949	2.179	7.1196	11.7065	7.1195	2.76447
	3.78	32	-8.6e-15		3.78	27	8.33e-13																					7.11964	2.18231	7.11975	11.441	7.11965	2.71508
	3.82	32	4.3e-14		3.82	27	4.89e-12																					7.1198	2.18525	7.1199	11.1809	7.11981	2.66361
	3.86	32	9.14e-14		3.86	27	1.59e-11																					7.11995	2.18868	7.12005	10.9262	7.11996	2.61005
	3.9	32	1.8e-13		3.9	27	3.4e-11																					7.1201	2.1926	7.12021	10.6769	7.12011	2.5554
	3.94	32	2.33e-13		3.94	27	4.81e-11																					7.12025	2.19766	7.12036	10.4335	7.12026	2.49967
	3.98	32	2.74e-13		3.98	27	5.94e-11																					7.12041	2.20384	7.12051	10.1957	7.12042	2.44418
	4.02	32	1.15e-13		4.02	27	6.42e-11																					7.12056	2.21126	7.12066	9.96461	7.12057	2.38955
	4.06	32	2.26e-13		4.06	27	6.71e-11																					7.12071	2.22092	7.12082	9.73987	7.12072	2.33645
	4.1	32	3.06e-13		4.1	27	7.15e-11																					7.12086	2.23272	7.12097	9.52219	7.12087	2.28558
	4.14	32	3.25e-13		4.14	27	7.15e-11																					7.12102	2.24715	7.12112	9.31185	7.12103	2.23826
	4.18	32	9.68e-14		4.18	27	7.21e-11																					7.12117	2.26435	7.12127	9.10884	7.12118	2.19432
	4.22	32	5.05e-14		4.22	27	6.65e-11																					7.12132	2.28467	7.12143	8.91427	7.12133	2.15485
	4.26	32	2.55e-13		4.26	27	6.12e-11																					7.12147	2.30804	7.12158	8.7276	7.12148	2.12028
	4.3	32	1.08e-14		4.3	27	4.95e-11																					7.12163	2.33418	7.12173	8.54921	7.12164	2.09088
	4.34	32	-5.38e-15		4.34	27	2.06e-11																					7.12178	2.36355	7.12188	8.37892	7.12179	2.06628
	4.38	32	-3.01e-14		4.38	27	4.41e-12																					7.12193	2.39557	7.12204	8.21665	7.12194	2.04778
	4.42	32	7.2e-14		4.42	27	1.05e-12																					7.12208	2.4303	7.12219	8.06254	7.12209	2.0339
	4.46	32	-3.76e-14		4.46	27	8.06e-14																					7.12224	2.4669	7.12234	7.91596	7.12225	2.02539
	4.5	32	7.53e-15		4.5	27	-1.88e-13																					7.12239	2.50561	7.12249	7.77652	7.1224	2.02117
	4.54	32	-7.31e-14		4.54	27	2.42e-13																					7.12254	2.5456	7.12265	7.64365	7.12255	2.0216
	4.58	32	-4.3e-14		4.58	27	-7.26e-13																					7.12269	2.58672	7.1228	7.51695	7.1227	2.02529
	4.62	32	-7.53e-14		4.62	27	-2.42e-13																					7.12285	2.62836	7.12295	7.39597	7.12286	2.03216
	4.66	32	1.08e-14		4.66	27	-5.11e-13																					7.123	2.66945	7.1231	7.27985	7.12301	2.04116
	4.7	32	2.37e-14		4.7	27	-2.42e-13																					7.12315	2.71036	7.12326	7.16756	7.12316	2.05188
	4.74	32	-1.61e-14		4.74	27	-1.61e-13																					7.1233	2.75011	7.12341	7.05873	7.12331	2.06291
	4.78	32	-2.69e-14		4.78	27	-4.03e-13																					7.12346	2.78845	7.12356	6.95276	7.12347	2.07461
	4.82	32	-8.06e-14		4.82	27	-5.64e-13																					7.12361	2.82487	7.12371	6.84931	7.12362	2.08567
	4.86	32	2.15e-15		4.86	27	-2.69e-13																					7.12376	2.85901	7.12387	6.74705	7.12377	2.09573
	4.9	32	-4.62e-14		4.9	27	-4.03e-13																					7.12391	2.89062	7.12402	6.6462	7.12392	2.10424
	4.94	32	3.98e-14		4.94	27	-1.88e-13																					7.12407	2.91978	7.12417	6.54606	7.12408	2.11107
	4.98	32	3.44e-14		4.98	27	-2.69e-13																					7.12422	2.94643	7.12432	6.44679	7.12423	2.11607
	1.5	33	3.27e-12		1.5	28	1e-11																					7.12437	2.97009	7.12448	6.34758	7.12438	2.11888
	1.54	33	2.7e-12		1.54	28	8.9e-12																					7.12452	2.99189	7.12463	6.24906	7.12453	2.11973
	1.58	33	2.56e-12		1.58	28	1.25e-11																					7.12468	3.01078	7.12478	6.15102	7.12469	2.11916
	1.62	33	2.32e-12		1.62	28	1.63e-11																					7.12483	3.02818	7.12493	6.05336	7.12484	2.11702
	1.66	33	2.24e-12		1.66	28	1.56e-11																					7.12498	3.04356	7.12509	5.95677	7.12499	2.11396
	1.7	33	1.72e-12		1.7	28	9.92e-12																					7.12513	3.05805	7.12524	5.86162	7.12514	2.11042
	1.74	33	1.15e-12		1.74	28	1.06e-11																					7.12529	3.07195	7.12539	5.76787	7.1253	2.10737
	1.78	33	2.62e-12		1.78	28	3.19e-11																					7.12544	3.08505	7.12554	5.67691	7.12545	2.10508
	1.82	33	9.07e-12		1.82	28	8.95e-11																					7.12559	3.09853	7.1257	5.58805	7.1256	2.10445
	1.86	33	2.05e-11		1.86	28	2.09e-10																					7.12574	3.11255	7.12585	5.5027	7.12575	2.10581
	1.9	33	3.42e-11		1.9	28	3.42e-10																					7.1259	3.12783	7.126	5.42067	7.12591	2.11014
	1.94	33	4.59e-11		1.94	28	4.77e-10																					7.12605	3.14452	7.12615	5.34286	7.12606	2.11836
	1.98	33	5.69e-11		1.98	28	5.62e-10																					7.1262	3.16288	7.12631	5.26971	7.12621	2.12985
	2.02	33	6.27e-11		2.02	28	6.05e-10																					7.12635	3.18325	7.12646	5.20089	7.12636	2.14619
	2.06	33	6.64e-11		2.06	28	6.3e-10																					7.12651	3.20578	7.12661	5.13728	7.12652	2.16729
	2.1	33	6.84e-11		2.1	28	6.5e-10																					7.12666	3.23104	7.12676	5.07849	7.12667	2.19293
	2.14	33	6.78e-11		2.14	28	6.53e-10																					7.12681	3.25822	7.12692	5.02469	7.12682	2.22395
	2.18	33	6.37e-11		2.18	28	6.53e-10																					7.12696	3.28783	7.12707	4.97565	7.12697	2.25924
	2.22	33	5.83e-11		2.22	28	6.19e-10																					7.12712	3.31962	7.12722	4.93119	7.12713	2.29928
	2.26	33	5.18e-11		2.26	28	5.72e-10																					7.12727	3.35343	7.12737	4.89153	7.12728	2.34308
	2.3	33	3.6e-11		2.3	28	4.5e-10																					7.12742	3.38848	7.12753	4.85515	7.12743	2.39069
	2.34	33	3.61e-12		2.34	28	1.85e-10																					7.12757	3.42502	7.12768	4.82209	7.12758	2.44096
	2.38	33	2.58e-13		2.38	28	4.41e-11																					7.12773	3.46259	7.12783	4.79185	7.12774	2.49408
	2.42	33	2.55e-13		2.42	28	1.02e-11																					7.12788	3.50015	7.12798	4.76355	7.12789	2.54819
	2.46	33	2.28e-13		2.46	28	3.12e-12																					7.12803	3.53791	7.12814	4.7364	7.12804	2.60314
	2.5	33	1.83e-13		2.5	28	1.13e-12																					7.12818	3.57533	7.12829	4.71004	7.12819	2.65765
	2.54	33	2.17e-13		2.54	28	6.18e-13																					7.12834	3.61201	7.12844	4.68358	7.12835	2.71165
	2.58	33	1.67e-13		2.58	28	1.02e-12																					7.12849	3.64742	7.12859	4.65638	7.1285	2.76384
	2.62	33	1.29e-13		2.62	28	2.23e-12																					7.12864	3.68124	7.12875	4.62766	7.12865	2.81358
	2.66	33	1.13e-13		2.66	28	2.77e-12																					7.1288	3.71337	7.1289	4.5975	7.1288	2.8605
	2.7	33	1.24e-13		2.7	28	4.25e-12																					7.12895	3.74346	7.12905	4.56468	7.12896	2.90408
	2.74	33	1.83e-13		2.74	28	4.25e-12																					7.1291	3.77166	7.12921	4.52944	7.12911	2.94383
	2.78	33	1.15e-13		2.78	28	4.7e-12																					7.12925	3.7977	7.12936	4.49104	7.12926	2.97951
	2.82	33	1.47e-13		2.82	28	2.25e-11																					7.12941	3.82199	7.12951	4.44987	7.12941	3.01135
	2.86	33	2.74e-13		2.86	28	8.04e-11																					7.12956	3.84415	7.12966	4.40573	7.12957	3.03919
	2.9	33	3.01e-13		2.9	28	1.54e-10																					7.12971	3.86458	7.12982	4.35912	7.12972	3.06322
	2.94	33	4.21e-13		2.94	28	2.23e-10																					7.12986	3.88376	7.12997	4.30949	7.12987	3.08397
	2.98	33	4.7e-13		2.98	28	2.61e-10																					7.13002	3.90169	7.13012	4.25764	7.13003	3.10171
	3.02	33	3.82e-13		3.02	28	2.95e-10																					7.13017	3.91924	7.13027	4.20425	7.13018	3.11717
	3.06	33	6.9e-13		3.06	28	3.2e-10																					7.13032	3.9361	7.13043	4.14963	7.13033	3.13085
	3.1	33	4.46e-13		3.1	28	3.37e-10																					7.13047	3.95308	7.13058	4.09402	7.13048	3.14341
	3.14	33	6.5e-13		3.14	28	3.27e-10																					7.13063	3.97047	7.13073	4.0385	7.13064	3.15549
	3.18	33	5.5e-13		3.18	28	3.19e-10																					7.13078	3.9888	7.13088	3.98329	7.13079	3.16817
	3.22	33	5.16e-13		3.22	28	3.05e-10																					7.13093	4.00819	7.13104	3.9293	7.13094	3.18181
	3.26	33	3.44e-13		3.26	28	2.75e-10																					7.13108	4.02879	7.13119	3.87691	7.13109	3.19701
	3.3	33	3.35e-13		3.3	28	2.24e-10																					7.13124	4.05117	7.13134	3.82669	7.13125	3.2141
	3.34	33	1.85e-13		3.34	28	9.32e-11																					7.13139	4.07514	7.13149	3.77879	7.1314	3.23428
	3.38	33	6.13e-14		3.38	28	2.18e-11																					7.13154	4.10115	7.13165	3.73415	7.13155	3.25728
	3.42	33	8.28e-14		3.42	28	5.21e-12																					7.13169	4.12888	7.1318	3.69222	7.1317	3.28397
	3.46	33	4.84e-14		3.46	28	9.41e-13																					7.13185	4.15862	7.13195	3.65411	7.13186	3.31369
	3.5	33	6.67e-14		3.5	28	9.14e-13																					7.132	4.18976	7.1321	3.61935	7.13201	3.34695
	3.54	33	1.63e-13		3.54	28	2.96e-13																					7.13215	4.22232	7.13226	3.58793	7.13216	3.38335
	3.58	33	8.28e-14		3.58	28	4.84e-13																					7.1323	4.25606	7.13241	3.55969	7.13231	3.42321
	3.62	33	1.63e-13		3.62	28	3.49e-13																					7.13246	4.29083	7.13256	3.53448	7.13247	3.46499
	3.66	33	7.53e-14		3.66	28	3.49e-13																					7.13261	4.32611	7.13271	3.51223	7.13262	3.50946
	3.7	33	1.29e-13		3.7	28	9.68e-13																					7.13276	4.36132	7.13287	3.49217	7.13277	3.55557
	3.74	33	2.12e-13		3.74	28	1.59e-12																					7.13291	4.39629	7.13302	3.47401	7.13292	3.60282
	3.78	33	1.34e-13		3.78	28	1.85e-12																					7.13307	4.43102	7.13317	3.45742	7.13308	3.65032
	3.82	33	1.18e-13		3.82	28	3.23e-12																					7.13322	4.46469	7.13332	3.4417	7.13323	3.69816
	3.86	33	1.83e-13		3.86	28	1.65e-11																					7.13337	4.49736	7.13348	3.42676	7.13338	3.74559
	3.9	33	3.66e-13		3.9	28	3.26e-11																					7.13352	4.52859	7.13363	3.41174	7.13353	3.79168
	3.94	33	2.98e-13		3.94	28	4.87e-11																					7.13368	4.55817	7.13378	3.39629	7.13369	3.83629
	3.98	33	4.41e-13		3.98	28	5.67e-11																					7.13383	4.58653	7.13393	3.38008	7.13384	3.8791
	4.02	33	2.37e-13		4.02	28	6.44e-11																					7.13398	4.61332	7.13409	3.36299	7.13399	3.91969
	4.06	33	2.47e-13		4.06	28	6.94e-11																					7.13413	4.63839	7.13424	3.34473	7.13414	3.95844
	4.1	33	2.82e-13		4.1	28	7.15e-11																					7.13429	4.66225	7.13439	3.32495	7.1343	3.99464
	4.14	33	3.03e-13		4.14	28	6.8e-11																					7.13444	4.68525	7.13454	3.30371	7.13445	4.02887
	4.18	33	3.73e-13		4.18	28	6.74e-11																					7.13459	4.7074	7.1347	3.28131	7.1346	4.06115
	4.22	33	2.06e-13		4.22	28	6.46e-11																					7.13474	4.7294	7.13485	3.25759	7.13475	4.09234
	4.26	33	2.42e-13		4.26	28	6.1e-11																					7.1349	4.75147	7.135	3.23282	7.13491	4.12207
	4.3	33	6.67e-14		4.3	28	4.97e-11																					7.13505	4.77418	7.13515	3.20748	7.13506	4.15128
	4.34	33	1.42e-13		4.34	28	2.05e-11																					7.1352	4.79802	7.13531	3.18167	7.13521	4.18099
	4.38	33	8.6e-14		4.38	28	4.97e-12																					7.13535	4.82345	7.13546	3.15625	7.13536	4.21126
	4.42	33	1.51e-13		4.42	28	1.37e-12																					7.13551	4.85086	7.13561	3.13081	7.13552	4.24276
	4.46	33	1.58e-13		4.46	28	5.38e-14																					7.13566	4.88124	7.13576	3.1066	7.13567	4.27659
	4.5	33	6.13e-14		4.5	28	1.34e-13																					7.13581	4.91431	7.13592	3.08379	7.13582	4.31305
	4.54	33	1.47e-13		4.54	28	4.57e-13																					7.13596	4.9505	7.13607	3.0627	7.13597	4.35265
	4.58	33	8.06e-14		4.58	28	3.49e-13																					7.13612	4.99044	7.13622	3.04358	7.13613	4.39657
	4.62	33	1.51e-13		4.62	28	4.57e-13																					7.13627	5.03422	7.13637	3.02705	7.13628	4.44448
	4.66	33	-2.15e-14		4.66	28	2.96e-13																					7.13642	5.08197	7.13653	3.01324	7.13643	4.49665
	4.7	33	1.04e-13		4.7	28	8.06e-14																					7.13657	5.13349	7.13668	3.00232	7.13658	4.55414
	4.74	33	1.2e-13		4.74	28	8.06e-13																					7.13673	5.18853	7.13683	2.99437	7.13674	4.61593
	4.78	33	1.18e-13		4.78	28	1.08e-13																					7.13688	5.24769	7.13698	2.98923	7.13689	4.68274
	4.82	33	7.53e-14		4.82	28	3.76e-13																					7.13703	5.30981	7.13714	2.98716	7.13704	4.75343
	4.86	33	4.84e-14		4.86	28	-1.61e-13																					7.13718	5.37501	7.13729	2.98762	7.13719	4.82855
	4.9	33	1.61e-13		4.9	28	1.34e-13																					7.13734	5.44292	7.13744	2.99038	7.13735	4.90737
	4.94	33	1.47e-13		4.94	28	-4.3e-13																					7.13749	5.51314	7.13759	2.99543	7.1375	4.98904
	4.98	33	-1.08e-14		4.98	28	0																					7.13764	5.58508	7.13775	3.00212	7.13765	5.07297
	1.5	34	3.41e-12		1.5	29	9.25e-12																					7.13779	5.65813	7.1379	3.00994	7.1378	5.15899
	1.54	34	2.48e-12		1.54	29	1.03e-11																					7.13795	5.73217	7.13805	3.01855	7.13796	5.24548
	1.58	34	2.18e-12		1.58	29	1.28e-11																					7.1381	5.80649	7.1382	3.02734	7.13811	5.33265
	1.62	34	2.11e-12		1.62	29	1.42e-11																					7.13825	5.88122	7.13836	3.03591	7.13826	5.41868
	1.66	34	1.8e-12		1.66	29	1.37e-11																					7.13841	5.95501	7.13851	3.04377	7.13841	5.50371
	1.7	34	1.2e-12		1.7	29	9.41e-12																					7.13856	6.02868	7.13866	3.05034	7.13857	5.58678
	1.74	34	9.89e-13		1.74	29	1.02e-11																					7.13871	6.10153	7.13881	3.05545	7.13872	5.66782
	1.78	34	2.33e-12		1.78	29	3.15e-11																					7.13886	6.17365	7.13897	3.05848	7.13887	5.74551
	1.82	34	8.55e-12		1.82	29	8.85e-11																					7.13902	6.24455	7.13912	3.05946	7.13902	5.8205
	1.86	34	1.87e-11		1.86	29	2.05e-10																					7.13917	6.31505	7.13927	3.05795	7.13918	5.89208
	1.9	34	2.86e-11		1.9	29	3.37e-10																					7.13932	6.38512	7.13943	3.0539	7.13933	5.96034
	1.94	34	4.06e-11		1.94	29	4.5e-10																					7.13947	6.45506	7.13958	3.04759	7.13948	6.0251
	1.98	34	4.91e-11		1.98	29	5.49e-10																					7.13963	6.52486	7.13973	3.03883	7.13964	6.08701
	2.02	34	5.38e-11		2.02	29	6.04e-10																					7.13978	6.59547	7.13988	3.02789	7.13979	6.14617
	2.06	34	6.01e-11		2.06	29	6.28e-10																					7.13993	6.66717	7.14004	3.015	7.13994	6.20309
	2.1	34	5.89e-11		2.1	29	6.45e-10																					7.14008	6.74059	7.14019	3.0005	7.14009	6.25795
	2.14	34	5.84e-11		2.14	29	6.5e-10																					7.14024	6.8164	7.14034	2.98468	7.14025	6.31164
	2.18	34	5.76e-11		2.18	29	6.32e-10																					7.14039	6.89461	7.14049	2.96816	7.1404	6.36494
	2.22	34	5.2e-11		2.22	29	5.99e-10																					7.14054	6.97653	7.14065	2.95104	7.14055	6.41873
	2.26	34	4.63e-11		2.26	29	5.49e-10																					7.14069	7.06247	7.1408	2.9339	7.1407	6.47263
	2.3	34	3.16e-11		2.3	29	4.34e-10																					7.14085	7.15262	7.14095	2.91746	7.14086	6.52817
	2.34	34	3.06e-12		2.34	29	1.78e-10																					7.141	7.24763	7.1411	2.90166	7.14101	6.5854
	2.38	34	3.01e-13		2.38	29	4.2e-11																					7.14115	7.34794	7.14126	2.88693	7.14116	6.64493
	2.42	34	7.53e-14		2.42	29	9.25e-12																					7.1413	7.45369	7.14141	2.87399	7.14131	6.70685
	2.46	34	1.18e-13		2.46	29	2.23e-12																					7.14146	7.56501	7.14156	2.86265	7.14147	6.77207
	2.5	34	1.83e-13		2.5	29	6.99e-13																					7.14161	7.68213	7.14171	2.8532	7.14162	6.84008
	2.54	34	8.28e-14		2.54	29	1.42e-12																					7.14176	7.80508	7.14187	2.84578	7.14177	6.91108
	2.58	34	2.37e-14		2.58	29	6.18e-13																					7.14191	7.93398	7.14202	2.84056	7.14192	6.98465
	2.62	34	1.08e-13		2.62	29	8.87e-13																					7.14207	8.06812	7.14217	2.83708	7.14208	7.06086
	2.66	34	9.89e-14		2.66	29	1.56e-12																					7.14222	8.20786	7.14232	2.83561	7.14223	7.13898
	2.7	34	8.28e-14		2.7	29	3.36e-12																					7.14237	8.3531	7.14248	2.8356	7.14238	7.21859
	2.74	34	1.83e-13		2.74	29	3.36e-12																					7.14252	8.50312	7.14263	2.83728	7.14253	7.29898
	2.78	34	1.08e-14		2.78	29	4.84e-12																					7.14268	8.65763	7.14278	2.83976	7.14269	7.37963
	2.82	34	7.2e-14		2.82	29	2.26e-11																					7.14283	8.81646	7.14293	2.84311	7.14284	7.45937
	2.86	34	1.8e-13		2.86	29	7.52e-11																					7.14298	8.97967	7.14309	2.84664	7.14299	7.53776
	2.9	34	7.53e-14		2.9	29	1.43e-10																					7.14313	9.14671	7.14324	2.85028	7.14314	7.61393
	2.94	34	4.27e-13		2.94	29	2.03e-10																					7.14329	9.31731	7.14339	2.85393	7.1433	7.68685
	2.98	34	3.71e-13		2.98	29	2.47e-10																					7.14344	9.49147	7.14354	2.8565	7.14345	7.75632
	3.02	34	4.27e-13		3.02	29	2.75e-10																					7.14359	9.6694	7.1437	2.85804	7.1436	7.8215
	3.06	34	3.78e-13		3.06	29	2.94e-10																					7.14374	9.85087	7.14385	2.85892	7.14375	7.88132
	3.1	34	3.17e-13		3.1	29	3.13e-10																					7.1439	10.0358	7.144	2.85798	7.14391	7.93648
	3.14	34	5e-13		3.14	29	3.09e-10																					7.14405	10.2245	7.14415	2.85562	7.14406	7.98598
	3.18	34	3.35e-13		3.18	29	2.96e-10																					7.1442	10.4176	7.14431	2.85173	7.14421	8.02949
	3.22	34	3.71e-13		3.22	29	2.77e-10																					7.14435	10.6153	7.14446	2.84633	7.14436	8.06717
	3.26	34	2.55e-13		3.26	29	2.51e-10																					7.14451	10.818	7.14461	2.83993	7.14452	8.0995
	3.3	34	1.96e-13		3.3	29	2e-10																					7.14466	11.026	7.14476	2.83203	7.14467	8.12645
	3.34	34	7.53e-14		3.34	29	8.25e-11																					7.14481	11.24	7.14492	2.82333	7.14482	8.14825
	3.38	34	7.74e-14		3.38	29	1.92e-11																					7.14496	11.4605	7.14507	2.81399	7.14497	8.16582
	3.42	34	4.84e-14		3.42	29	3.9e-12																					7.14512	11.6884	7.14522	2.80475	7.14513	8.18003
	3.46	34	5.91e-14		3.46	29	9.14e-13																					7.14527	11.924	7.14537	2.79514	7.14528	8.1906
	3.5	34	6.67e-14		3.5	29	4.3e-13																					7.14542	12.1684	7.14553	2.78609	7.14543	8.19943
	3.54	34	3.98e-14		3.54	29	2.96e-13																					7.14557	12.4213	7.14568	2.77815	7.14558	8.20627
	3.58	34	4.84e-14		3.58	29	-1.34e-13																					7.14573	12.684	7.14583	2.77135	7.14574	8.21243
	3.62	34	3.44e-14		3.62	29	-1.61e-13																					7.14588	12.9568	7.14598	2.76598	7.14589	8.21841
	3.66	34	1.83e-14		3.66	29	2.69e-14																					7.14603	13.2399	7.14614	2.76254	7.14604	8.2252
	3.7	34	6.99e-14		3.7	29	5.64e-13																					7.14618	13.5336	7.14629	2.76142	7.14619	8.23303
	3.74	34	-5.38e-15		3.74	29	9.41e-13																					7.14634	13.8385	7.14644	2.76228	7.14635	8.24299
	3.78	34	7.53e-14		3.78	29	1.26e-12																					7.14649	14.1546	7.14659	2.7655	7.1465	8.25507
	3.82	34	9.68e-14		3.82	29	2.93e-12																					7.14664	14.4824	7.14675	2.77078	7.14665	8.26978
	3.86	34	3.44e-14		3.86	29	1.39e-11																					7.14679	14.8214	7.1469	2.77844	7.1468	8.28696
	3.9	34	1.42e-13		3.9	29	3.06e-11																					7.14695	15.1722	7.14705	2.78812	7.14696	8.30752
	3.94	34	2.47e-13		3.94	29	4.6e-11																					7.1471	15.5344	7.1472	2.79972	7.14711	8.3302
	3.98	34	1.94e-13		3.98	29	5.24e-11																					7.14725	15.9081	7.14736	2.8128	7.14726	8.35617
	4.02	34	2.1e-13		4.02	29	5.97e-11																					7.1474	16.2936	7.14751	2.82708	7.14741	8.38418
	4.06	34	1.63e-13		4.06	29	6.46e-11																					7.14756	16.6909	7.14766	2.84222	7.14757	8.41436
	4.1	34	2.66e-13		4.1	29	6.64e-11																					7.14771	17.0998	7.14781	2.85749	7.14772	8.44658
	4.14	34	1.94e-13		4.14	29	6.33e-11																					7.14786	17.5205	7.14797	2.87247	7.14787	8.47971
	4.18	34	3.28e-13		4.18	29	6.06e-11																					7.14802	17.9535	7.14812	2.88743	7.14802	8.5136
	4.22	34	2.44e-13		4.22	29	5.89e-11																					7.14817	18.3988	7.14827	2.90088	7.14818	8.54849
	4.26	34	9.14e-14		4.26	29	5.25e-11																					7.14832	18.8569	7.14842	2.91342	7.14833	8.58283
	4.3	34	1.2e-13		4.3	29	4.11e-11																					7.14847	19.3285	7.14858	2.92407	7.14848	8.61721
	4.34	34	-4.09e-14		4.34	29	1.66e-11																					7.14863	19.8141	7.14873	2.93281	7.14863	8.65058
	4.38	34	1.83e-14		4.38	29	3.82e-12																					7.14878	20.3143	7.14888	2.93946	7.14879	8.68324
	4.42	34	4.3e-14		4.42	29	5.38e-13																					7.14893	20.8301	7.14904	2.94373	7.14894	8.71504
	4.46	34	-8.6e-15		4.46	29	-3.23e-13																					7.14908	21.3629	7.14919	2.94564	7.14909	8.74654
	4.5	34	5.38e-14		4.5	29	1.88e-13																					7.14924	21.9134	7.14934	2.94552	7.14925	8.77645
	4.54	34	4.3e-14		4.54	29	-2.96e-13																					7.14939	22.4831	7.14949	2.94329	7.1494	8.80685
	4.58	34	-3.01e-14		4.58	29	-3.76e-13																					7.14954	23.0728	7.14965	2.93909	7.14955	8.8362
	4.62	34	5.38e-14		4.62	29	-5.38e-13																					7.14969	23.6842	7.1498	2.93342	7.1497	8.86649
	4.66	34	-3.23e-15		4.66	29	-3.49e-13																					7.14985	24.3187	7.14995	2.92679	7.14986	8.89798
	4.7	34	6.67e-14		4.7	29	1.08e-13																					7.15	24.9779	7.1501	2.91945	7.15001	8.93135
	4.74	34	-3.01e-14		4.74	29	-1.88e-13																					7.15015	25.6627	7.15026	2.91211	7.15016	8.96685
	4.78	34	2.37e-14		4.78	29	-5.11e-13																					7.1503	26.3755	7.15041	2.90481	7.15031	9.00639
	4.82	34	2.15e-14		4.82	29	1.34e-13																					7.15046	27.117	7.15056	2.89819	7.15047	9.04914
	4.86	34	-4.3e-14		4.86	29	-3.76e-13																					7.15061	27.889	7.15071	2.89331	7.15062	9.09759
	4.9	34	-6.99e-14		4.9	29	-2.15e-13																					7.15076	28.6928	7.15087	2.89006	7.15077	9.15097
	4.94	34	8.82e-14		4.94	29	-8.06e-14																					7.15091	29.5297	7.15102	2.88868	7.15092	9.21203
	4.98	34	2.15e-14		4.98	29	5.38e-14																					7.15107	30.4009	7.15117	2.8903	7.15108	9.27875
	1.5	35	3.29e-12		1.5	30	9.86e-12																					7.15122	31.308	7.15132	2.89443	7.15123	9.35442
	1.54	35	2.27e-12		1.54	30	9.33e-12																					7.15137	32.2517	7.15148	2.90156	7.15138	9.43775
	1.58	35	2.13e-12		1.58	30	1.16e-11																					7.15152	33.2336	7.15163	2.91202	7.15153	9.52987
	1.62	35	2.14e-12		1.62	30	1.25e-11																					7.15168	34.2547	7.15178	2.92557	7.15169	9.6308
	1.66	35	1.7e-12		1.66	30	1.22e-11																					7.15183	35.3159	7.15193	2.94179	7.15184	9.74058
	1.7	35	1.56e-12		1.7	30	9.78e-12																					7.15198	36.4184	7.15209	2.96096	7.15199	9.85956
	1.74	35	1.06e-12		1.74	30	1.01e-11																					7.15213	37.5635	7.15224	2.98265	7.15214	9.98715
	1.78	35	2.05e-12		1.78	30	2.82e-11																					7.15229	38.7519	7.15239	3.00658	7.1523	10.1234
	1.82	35	7.2e-12		1.82	30	8.48e-11																					7.15244	39.985	7.15254	3.03205	7.15245	10.2683
	1.86	35	1.72e-11		1.86	30	1.95e-10																					7.15259	41.2635	7.1527	3.05891	7.1526	10.4209
	1.9	35	2.81e-11		1.9	30	3.26e-10																					7.15274	42.5888	7.15285	3.08612	7.15275	10.5807
	1.94	35	3.77e-11		1.94	30	4.39e-10																					7.1529	43.9621	7.153	3.11375	7.15291	10.7471
	1.98	35	4.71e-11		1.98	30	5.28e-10																					7.15305	45.3845	7.15315	3.14104	7.15306	10.9207
	2.02	35	5.17e-11		2.02	30	5.81e-10																					7.1532	46.8572	7.15331	3.16712	7.15321	11.0997
	2.06	35	5.33e-11		2.06	30	6.18e-10																					7.15335	48.381	7.15346	3.19164	7.15336	11.2842
	2.1	35	5.47e-11		2.1	30	6.41e-10																					7.15351	49.9566	7.15361	3.21438	7.15352	11.473
	2.14	35	5.49e-11		2.14	30	6.42e-10																					7.15366	51.5853	7.15376	3.23486	7.15367	11.6667
	2.18	35	5.32e-11		2.18	30	6.24e-10																					7.15381	53.2675	7.15392	3.25279	7.15382	11.8641
	2.22	35	4.83e-11		2.22	30	5.88e-10																					7.15396	55.0035	7.15407	3.26771	7.15397	12.0651
	2.26	35	4.29e-11		2.26	30	5.28e-10																					7.15412	56.7938	7.15422	3.2797	7.15413	12.2692
	2.3	35	2.97e-11		2.3	30	4.16e-10																					7.15427	58.6377	7.15437	3.28906	7.15428	12.4765
	2.34	35	2.92e-12		2.34	30	1.75e-10																					7.15442	60.5346	7.15453	3.29538	7.15443	12.6867
	2.38	35	1.88e-13		2.38	30	4.04e-11																					7.15457	62.4832	7.15468	3.29905	7.15458	12.8995
	2.42	35	1.02e-13		2.42	30	8.82e-12																					7.15473	64.4814	7.15483	3.3003	7.15474	13.1145
	2.46	35	1.42e-13		2.46	30	2.74e-12																					7.15488	66.5273	7.15498	3.29975	7.15489	13.3321
	2.5	35	1.2e-13		2.5	30	1.18e-12																					7.15503	68.6171	7.15514	3.29753	7.15504	13.552
	2.54	35	1.18e-13		2.54	30	2.15e-13																					7.15518	70.7472	7.15529	3.29395	7.15519	13.774
	2.58	35	1.9e-13		2.58	30	2.69e-14																					7.15534	72.9124	7.15544	3.29014	7.15535	13.9976
	2.62	35	2.15e-14		2.62	30	5.38e-13																					7.15549	75.1074	7.15559	3.28622	7.1555	14.2228
	2.66	35	5.38e-14		2.66	30	1.77e-12																					7.15564	77.3255	7.15575	3.28283	7.15565	14.449
	2.7	35	1.96e-13		2.7	30	3.95e-12																					7.15579	79.5592	7.1559	3.28037	7.1558	14.6759
	2.74	35	1.77e-13		2.74	30	4.09e-12																					7.15595	81.7999	7.15605	3.27963	7.15596	14.9019
	2.78	35	7.53e-14		2.78	30	4.73e-12																					7.1561	84.0387	7.1562	3.28054	7.15611	15.1276
	2.82	35	6.45e-14		2.82	30	2.01e-11																					7.15625	86.2655	7.15636	3.2842	7.15626	15.3508
	2.86	35	1.15e-13		2.86	30	7.04e-11																					7.1564	88.4699	7.15651	3.29026	7.15641	15.5711
	2.9	35	1.94e-13		2.9	30	1.29e-10																					7.15656	90.6402	7.15666	3.29939	7.15657	15.7866
	2.94	35	2.1e-13		2.94	30	1.89e-10																					7.15671	92.7646	7.15681	3.31142	7.15672	15.9962
	2.98	35	3.87e-13		2.98	30	2.32e-10																					7.15686	94.8306	7.15697	3.32668	7.15687	16.1985
	3.02	35	3.28e-13		3.02	30	2.54e-10																					7.15701	96.8256	7.15712	3.34485	7.15702	16.3911
	3.06	35	3.95e-13		3.06	30	2.76e-10																					7.15717	98.7368	7.15727	3.36611	7.15718	16.5727
	3.1	35	2.71e-13		3.1	30	2.91e-10																					7.15732	100.552	7.15742	3.39001	7.15733	16.7415
	3.14	35	4.14e-13		3.14	30	2.9e-10																					7.15747	102.257	7.15758	3.41644	7.15748	16.8955
	3.18	35	3.92e-13		3.18	30	2.85e-10																					7.15763	103.841	7.15773	3.44487	7.15763	17.0332
	3.22	35	1.96e-13		3.22	30	2.7e-10																					7.15778	105.292	7.15788	3.47505	7.15779	17.1521
	3.26	35	3.23e-13		3.26	30	2.46e-10																					7.15793	106.6	7.15803	3.50674	7.15794	17.251
	3.3	35	3.49e-13		3.3	30	1.99e-10																					7.15808	107.752	7.15819	3.53915	7.15809	17.3283
	3.34	35	1.61e-14		3.34	30	8.37e-11																					7.15824	108.741	7.15834	3.57215	7.15824	17.383
	3.38	35	2.37e-14		3.38	30	1.98e-11																					7.15839	109.558	7.15849	3.60536	7.1584	17.4129
	3.42	35	-4.09e-14		3.42	30	4.19e-12																					7.15854	110.197	7.15865	3.63844	7.15855	17.4183
	3.46	35	1.56e-13		3.46	30	8.06e-13																					7.15869	110.651	7.1588	3.67089	7.1587	17.3977
	3.5	35	-2.69e-14		3.5	30	2.69e-13																					7.15885	110.918	7.15895	3.70271	7.15886	17.3515
	3.54	35	8.6e-14		3.54	30	3.76e-13																					7.159	110.995	7.1591	3.73343	7.15901	17.2784
	3.58	35	5.05e-14		3.58	30	-1.88e-13																					7.15915	110.88	7.15926	3.76359	7.15916	17.18
	3.62	35	1.08e-14		3.62	30	2.69e-13																					7.1593	110.575	7.15941	3.79239	7.15931	17.0556
	3.66	35	-5.38e-14		3.66	30	-1.08e-13																					7.15946	110.082	7.15956	3.82044	7.15947	16.9075
	3.7	35	5.38e-14		3.7	30	3.23e-13																					7.15961	109.404	7.15971	3.8479	7.15962	16.7356
	3.74	35	5.91e-14		3.74	30	1.34e-13																					7.15976	108.547	7.15987	3.87484	7.15977	16.5419
	3.78	35	8.06e-14		3.78	30	6.72e-13																					7.15991	107.518	7.16002	3.9016	7.15992	16.3276
	3.82	35	-4.84e-14		3.82	30	3.04e-12																					7.16007	106.324	7.16017	3.92852	7.16008	16.0951
	3.86	35	1.02e-13		3.86	30	1.26e-11																					7.16022	104.975	7.16032	3.95605	7.16023	15.846
	3.9	35	1.47e-13		3.9	30	2.88e-11																					7.16037	103.481	7.16048	3.98484	7.16038	15.5822
	3.94	35	1.8e-13		3.94	30	4.02e-11																					7.16052	101.853	7.16063	4.01481	7.16053	15.306
	3.98	35	1.2e-13		3.98	30	4.76e-11																					7.16068	100.102	7.16078	4.04674	7.16069	15.0205
	4.02	35	3.09e-13		4.02	30	5.43e-11																					7.16083	98.2405	7.16093	4.08102	7.16084	14.7263
	4.06	35	2.69e-13		4.06	30	6.26e-11																					7.16098	96.2819	7.16109	4.11817	7.16099	14.4269
	4.1	35	1.74e-13		4.1	30	6.05e-11																					7.16113	94.2386	7.16124	4.15814	7.16114	14.1237
	4.14	35	2.87e-13		4.14	30	5.92e-11																					7.16129	92.1236	7.16139	4.20186	7.1613	13.8192
	4.18	35	2.23e-13		4.18	30	5.72e-11																					7.16144	89.9495	7.16154	4.24899	7.16145	13.5147
	4.22	35	1.99e-13		4.22	30	5.66e-11																					7.16159	87.7292	7.1617	4.29989	7.1616	13.2117
	4.26	35	2.15e-14		4.26	30	5.02e-11																					7.16174	85.4739	7.16185	4.35475	7.16175	12.912
	4.3	35	1.24e-13		4.3	30	3.95e-11																					7.1619	83.1962	7.162	4.41343	7.16191	12.6163
	4.34	35	2.15e-14		4.34	30	1.6e-11																					7.16205	80.9063	7.16215	4.47578	7.16206	12.3263
	4.38	35	-3.23e-15		4.38	30	3.41e-12																					7.1622	78.6144	7.16231	4.54212	7.16221	12.0424
	4.42	35	1.13e-13		4.42	30	3.49e-13																					7.16235	76.3299	7.16246	4.61144	7.16236	11.7647
	4.46	35	3.98e-14		4.46	30	8.06e-14																					7.16251	74.0617	7.16261	4.68428	7.16252	11.4944
	4.5	35	5.59e-14		4.5	30	-2.42e-13																					7.16266	71.8168	7.16276	4.76004	7.16267	11.2306
	4.54	35	-5.38e-15		4.54	30	-1.88e-13																					7.16281	69.6028	7.16292	4.83824	7.16282	10.9745
	4.58	35	-5.38e-15		4.58	30	-8.06e-14																					7.16296	67.4246	7.16307	4.91866	7.16297	10.7248
	4.62	35	1.83e-14		4.62	30	-2.69e-14																					7.16312	65.288	7.16322	5.00083	7.16313	10.4823
	4.66	35	-6.77e-14		4.66	30	-6.45e-13																					7.16327	63.1965	7.16337	5.08467	7.16328	10.2461
	4.7	35	8.82e-14		4.7	30	-3.23e-13																					7.16342	61.1539	7.16353	5.16954	7.16343	10.0164
	4.74	35	1.08e-14		4.74	30	-8.06e-14																					7.16357	59.1625	7.16368	5.25518	7.16358	9.79255
	4.78	35	1.61e-14		4.78	30	-6.45e-13																					7.16373	57.2245	7.16383	5.3416	7.16374	9.57408
	4.82	35	1.15e-13		4.82	30	-6.18e-13																					7.16388	55.3416	7.16398	5.42844	7.16389	9.36067
	4.86	35	1.61e-14		4.86	30	-4.03e-13																					7.16403	53.5139	7.16414	5.5154	7.16404	9.1523
	4.9	35	-8.6e-15		4.9	30	-3.76e-13																					7.16418	51.7421	7.16429	5.60288	7.16419	8.94865
	4.94	35	3.44e-14		4.94	30	-2.42e-13																					7.16434	50.0265	7.16444	5.69049	7.16435	8.74988
	4.98	35	1.61e-14		4.98	30	-3.76e-13																					7.16449	48.3663	7.16459	5.77856	7.1645	8.55562
					1.5	31	8.6e-12																					7.16464	46.7612	7.16475	5.86712	7.16465	8.36669
					1.54	31	1.03e-11																					7.16479	45.2104	7.1649	5.95619	7.1648	8.18125
					1.58	31	1.27e-11																					7.16495	43.7135	7.16505	6.04596	7.16496	8.00224
					1.62	31	1.26e-11																					7.1651	42.2689	7.1652	6.13723	7.16511	7.8284
					1.66	31	1.17e-11																					7.16525	40.8759	7.16536	6.23	7.16526	7.66005
					1.7	31	8.47e-12																					7.1654	39.533	7.16551	6.32477	7.16541	7.49794
					1.74	31	9.06e-12																					7.16556	38.2399	7.16566	6.42159	7.16557	7.34273
					1.78	31	3.01e-11																					7.16571	36.9949	7.16581	6.52095	7.16572	7.19361
					1.82	31	8.85e-11																					7.16586	35.797	7.16597	6.62317	7.16587	7.05266
					1.86	31	1.91e-10																					7.16601	34.6452	7.16612	6.72846	7.16602	6.91866
					1.9	31	3.17e-10																					7.16617	33.539	7.16627	6.83756	7.16618	6.79279
					1.94	31	4.32e-10																					7.16632	32.4768	7.16642	6.94978	7.16633	6.67445
					1.98	31	5.22e-10																					7.16647	31.4577	7.16658	7.06595	7.16648	6.56387
					2.02	31	5.66e-10																					7.16662	30.4801	7.16673	7.18611	7.16663	6.46116
					2.06	31	5.9e-10																					7.16678	29.5436	7.16688	7.30987	7.16679	6.36627
					2.1	31	6.17e-10																					7.16693	28.6465	7.16703	7.4379	7.16694	6.27807
					2.14	31	6.23e-10																					7.16708	27.7878	7.16719	7.56965	7.16709	6.19713
					2.18	31	6.14e-10																					7.16724	26.9662	7.16734	7.70481	7.16724	6.12211
					2.22	31	5.72e-10																					7.16739	26.1801	7.16749	7.84354	7.1674	6.05324
					2.26	31	5.2e-10																					7.16754	25.4281	7.16764	7.98572	7.16755	5.98903
					2.3	31	4.16e-10																					7.16769	24.7091	7.1678	8.13087	7.1677	5.92903
					2.34	31	1.74e-10																					7.16785	24.0207	7.16795	8.2791	7.16785	5.87247
					2.38	31	4.11e-11																					7.168	23.362	7.1681	8.42983	7.16801	5.81935
					2.42	31	9.84e-12																					7.16815	22.7313	7.16826	8.58323	7.16816	5.76741
					2.46	31	2.02e-12																					7.1683	22.1265	7.16841	8.73858	7.16831	5.71733
					2.5	31	5.91e-13																					7.16846	21.546	7.16856	8.89624	7.16847	5.66776
					2.54	31	1.88e-13																					7.16861	20.9888	7.16871	9.05648	7.16862	5.61872
					2.58	31	5.64e-13																					7.16876	20.4526	7.16887	9.21838	7.16877	5.56945
					2.62	31	3.49e-13																					7.16891	19.9364	7.16902	9.38279	7.16892	5.51975
					2.66	31	1.99e-12																					7.16907	19.4386	7.16917	9.5494	7.16908	5.46896
					2.7	31	2.77e-12																					7.16922	18.958	7.16932	9.7186	7.16923	5.41825
					2.74	31	3.76e-12																					7.16937	18.4933	7.16948	9.89071	7.16938	5.36637
					2.78	31	4.73e-12																					7.16952	18.0435	7.16963	10.0662	7.16953	5.31438
					2.82	31	2.2e-11																					7.16968	17.6078	7.16978	10.2454	7.16969	5.26192
					2.86	31	6.3e-11																					7.16983	17.1854	7.16993	10.4286	7.16984	5.21086
					2.9	31	1.25e-10																					7.16998	16.7756	7.17009	10.6165	7.16999	5.1604
					2.94	31	1.79e-10																					7.17013	16.3781	7.17024	10.8102	7.17014	5.11135
					2.98	31	2.27e-10																					7.17029	15.9924	7.17039	11.0097	7.1703	5.06442
					3.02	31	2.46e-10																					7.17044	15.6183	7.17054	11.2158	7.17045	5.02151
					3.06	31	2.66e-10																					7.17059	15.2555	7.1707	11.4293	7.1706	4.98094
					3.1	31	2.74e-10																					7.17074	14.904	7.17085	11.6508	7.17075	4.94599
					3.14	31	2.78e-10																					7.1709	14.5639	7.171	11.8813	7.17091	4.91539
					3.18	31	2.71e-10																					7.17105	14.2352	7.17115	12.1214	7.17106	4.8901
					3.22	31	2.55e-10																					7.1712	13.9179	7.17131	12.3711	7.17121	4.8713
					3.26	31	2.32e-10																					7.17135	13.6118	7.17146	12.6316	7.17136	4.8586
					3.3	31	1.87e-10																					7.17151	13.3171	7.17161	12.9035	7.17152	4.8522
					3.34	31	7.58e-11																					7.17166	13.0337	7.17176	13.1867	7.17167	4.85242
					3.38	31	1.79e-11																					7.17181	12.7614	7.17192	13.4823	7.17182	4.85936
					3.42	31	3.79e-12																					7.17196	12.4999	7.17207	13.7906	7.17197	4.87299
					3.46	31	9.68e-13																					7.17212	12.2493	7.17222	14.1118	7.17213	4.89207
					3.5	31	-1.08e-13																					7.17227	12.0089	7.17237	14.4462	7.17228	4.91738
					3.54	31	5.64e-13																					7.17242	11.7782	7.17253	14.7945	7.17243	4.94774
					3.58	31	2.15e-13																					7.17257	11.5568	7.17268	15.1567	7.17258	4.98298
					3.62	31	8.06e-14																					7.17273	11.344	7.17283	15.5331	7.17274	5.02213
					3.66	31	1.34e-13																					7.17288	11.1395	7.17298	15.9243	7.17289	5.06472
					3.7	31	4.57e-13																					7.17303	10.9419	7.17314	16.3304	7.17304	5.10962
					3.74	31	5.11e-13																					7.17318	10.7511	7.17329	16.7514	7.17319	5.15756
					3.78	31	1.21e-12																					7.17334	10.5661	7.17344	17.1884	7.17335	5.20676
					3.82	31	1.99e-12																					7.17349	10.386	7.17359	17.6415	7.1735	5.2564
					3.86	31	1.32e-11																					7.17364	10.2103	7.17375	18.1107	7.17365	5.30723
					3.9	31	2.73e-11																					7.17379	10.0386	7.1739	18.5971	7.1738	5.35844
					3.94	31	3.8e-11																					7.17395	9.86977	7.17405	19.1012	7.17396	5.409
					3.98	31	4.77e-11																					7.1741	9.70361	7.1742	19.6236	7.17411	5.46007
					4.02	31	5.51e-11																					7.17425	9.53958	7.17436	20.1648	7.17426	5.51106
					4.06	31	5.76e-11																					7.1744	9.37744	7.17451	20.7261	7.17441	5.5623
					4.1	31	5.58e-11																					7.17456	9.21715	7.17466	21.3079	7.17457	5.61368
					4.14	31	5.81e-11																					7.17471	9.05858	7.17481	21.9114	7.17472	5.66621
					4.18	31	5.41e-11																					7.17486	8.90127	7.17497	22.5374	7.17487	5.72006
					4.22	31	5.2e-11																					7.17501	8.74573	7.17512	23.1872	7.17502	5.77625
					4.26	31	4.69e-11																					7.17517	8.59262	7.17527	23.8616	7.17518	5.83474
					4.3	31	4.04e-11																					7.17532	8.44164	7.17542	24.562	7.17533	5.8971
					4.34	31	1.64e-11																					7.17547	8.293	7.17558	25.2896	7.17548	5.96339
					4.38	31	4.09e-12																					7.17562	8.1478	7.17573	26.0454	7.17563	6.03489
					4.42	31	7.79e-13																					7.17578	8.00628	7.17588	26.8307	7.17579	6.11227
					4.46	31	3.49e-13																					7.17593	7.86849	7.17603	27.6464	7.17594	6.19578
					4.5	31	-4.57e-13																					7.17608	7.73528	7.17619	28.4938	7.17609	6.28643
					4.54	31	-3.23e-13																					7.17623	7.60701	7.17634	29.3741	7.17624	6.38519
					4.58	31	-1.61e-13																					7.17639	7.48421	7.17649	30.288	7.1764	6.49147
					4.62	31	-4.03e-13																					7.17654	7.36682	7.17664	31.2361	7.17655	6.6067
					4.66	31	4.03e-13																					7.17669	7.25553	7.1768	32.2201	7.1767	6.73008
					4.7	31	-1.61e-13																					7.17684	7.15016	7.17695	33.2395	7.17685	6.86226
					4.74	31	-2.42e-13																					7.177	7.05075	7.1771	34.2954	7.17701	7.00275
					4.78	31	2.15e-13																					7.17715	6.9578	7.17725	35.3886	7.17716	7.1521
					4.82	31	-4.57e-13																					7.1773	6.87069	7.17741	36.518	7.17731	7.30942
					4.86	31	-3.23e-13																					7.17746	6.78915	7.17756	37.6846	7.17746	7.47453
					4.9	31	-2.96e-13																					7.17761	6.7133	7.17771	38.8872	7.17762	7.64638
					4.94	31	5.38e-14																					7.17776	6.6427	7.17787	40.1258	7.17777	7.82568
					4.98	31	-1.88e-13																					7.17791	6.57618	7.17802	41.3991	7.17792	8.01008
					1.5	32	8.49e-12																					7.17807	6.51421	7.17817	42.7057	7.17808	8.20016
					1.54	32	9.81e-12																					7.17822	6.45591	7.17832	44.0443	7.17823	8.39438
					1.58	32	9.25e-12																					7.17837	6.40028	7.17848	45.413	7.17838	8.59302
					1.62	32	1.28e-11																					7.17852	6.34732	7.17863	46.8088	7.17853	8.79421
					1.66	32	1.22e-11																					7.17868	6.2965	7.17878	48.2301	7.17869	8.99788
					1.7	32	9.35e-12																					7.17883	6.24708	7.17893	49.6728	7.17884	9.20218
					1.74	32	9.27e-12																					7.17898	6.19919	7.17909	51.1337	7.17899	9.40809
					1.78	32	2.98e-11																					7.17913	6.1518	7.17924	52.6087	7.17914	9.61383
					1.82	32	8.22e-11																					7.17929	6.10476	7.17939	54.0928	7.1793	9.81942
					1.86	32	1.92e-10																					7.17944	6.05787	7.17954	55.5821	7.17945	10.0235
					1.9	32	3.11e-10																					7.17959	6.01132	7.1797	57.0704	7.1796	10.2263
					1.94	32	4.15e-10																					7.17974	5.96471	7.17985	58.5522	7.17975	10.4262
					1.98	32	5.04e-10																					7.1799	5.91844	7.18	60.0216	7.17991	10.6242
					2.02	32	5.54e-10																					7.18005	5.87216	7.18015	61.4717	7.18006	10.8173
					2.06	32	5.85e-10																					7.1802	5.82608	7.18031	62.896	7.18021	11.0082
					2.1	32	5.9e-10																					7.18035	5.78035	7.18046	64.2872	7.18036	11.1937
					2.14	32	5.92e-10																					7.18051	5.73537	7.18061	65.638	7.18052	11.3746
					2.18	32	5.84e-10																					7.18066	5.69166	7.18076	66.9408	7.18067	11.5485
					2.22	32	5.47e-10																					7.18081	5.6487	7.18092	68.1888	7.18082	11.7166
					2.26	32	4.89e-10																					7.18096	5.607	7.18107	69.3734	7.18097	11.8774
					2.3	32	3.98e-10																					7.18112	5.56678	7.18122	70.4877	7.18113	12.0303
					2.34	32	1.63e-10																					7.18127	5.52838	7.18137	71.5238	7.18128	12.1729
					2.38	32	3.88e-11																					7.18142	5.49198	7.18153	72.4753	7.18143	12.3057
					2.42	32	8.98e-12																					7.18157	5.45739	7.18168	73.3351	7.18158	12.4276
					2.46	32	3.41e-12																					7.18173	5.42393	7.18183	74.097	7.18174	12.5368
					2.5	32	9.68e-13																					7.18188	5.39214	7.18198	74.7551	7.18189	12.6321
					2.54	32	4.03e-13																					7.18203	5.36147	7.18214	75.304	7.18204	12.7133
					2.58	32	9.14e-13																					7.18218	5.33206	7.18229	75.7396	7.18219	12.7786
					2.62	32	1.48e-12																					7.18234	5.30302	7.18244	76.0572	7.18235	12.8278
					2.66	32	2.98e-12																					7.18249	5.27457	7.18259	76.2548	7.1825	12.8581
					2.7	32	3.2e-12																					7.18264	5.24547	7.18275	76.3299	7.18265	12.8709
					2.74	32	3.9e-12																					7.18279	5.21577	7.1829	76.2816	7.1828	12.8639
					2.78	32	4.38e-12																					7.18295	5.18471	7.18305	76.109	7.18296	12.8374
					2.82	32	1.97e-11																					7.1831	5.15165	7.1832	75.8137	7.18311	12.7902
					2.86	32	6.34e-11																					7.18325	5.11621	7.18336	75.3963	7.18326	12.7225
					2.9	32	1.21e-10																					7.1834	5.07741	7.18351	74.86	7.18341	12.6341
					2.94	32	1.68e-10																					7.18356	5.03606	7.18366	74.2091	7.18357	12.5253
					2.98	32	2.02e-10																					7.18371	4.99061	7.18381	73.4462	7.18372	12.397
					3.02	32	2.34e-10																					7.18386	4.94158	7.18397	72.5779	7.18387	12.2498
					3.06	32	2.53e-10																					7.18401	4.8883	7.18412	71.61	7.18402	12.0846
					3.1	32	2.59e-10																					7.18417	4.83016	7.18427	70.549	7.18418	11.9021
					3.14	32	2.56e-10																					7.18432	4.76828	7.18442	69.4023	7.18433	11.7039
					3.18	32	2.58e-10																					7.18447	4.70297	7.18458	68.177	7.18448	11.4913
					3.22	32	2.42e-10																					7.18462	4.63298	7.18473	66.8818	7.18463	11.2674
					3.26	32	2.23e-10																					7.18478	4.55983	7.18488	65.5254	7.18479	11.0311
					3.3	32	1.78e-10																					7.18493	4.48372	7.18503	64.1155	7.18494	10.7873
					3.34	32	7.27e-11																					7.18508	4.40507	7.18519	62.6618	7.18509	10.5371
					3.38	32	1.69e-11																					7.18523	4.32412	7.18534	61.1722	7.18524	10.2817
					3.42	32	3.92e-12																					7.18539	4.24167	7.18549	59.6544	7.1854	10.023
					3.46	32	7.26e-13																					7.18554	4.15824	7.18564	58.1176	7.18555	9.7633
					3.5	32	1.34e-13																					7.18569	4.07493	7.1858	56.5707	7.1857	9.50572
					3.54	32	5.91e-13																					7.18584	3.9919	7.18595	55.0173	7.18585	9.24895
					3.58	32	8.06e-13																					7.186	3.91003	7.1861	53.4677	7.18601	8.99732
					3.62	32	3.49e-13																					7.18615	3.82911	7.18625	51.9261	7.18616	8.75098
					3.66	32	7.53e-13																					7.1863	3.75062	7.18641	50.3999	7.18631	8.51138
					3.7	32	5.11e-13																					7.18645	3.67413	7.18656	48.8929	7.18646	8.2789
					3.74	32	6.99e-13																					7.18661	3.60063	7.18671	47.41	7.18662	8.05461
					3.78	32	2.15e-13																					7.18676	3.52958	7.18686	45.9548	7.18677	7.83862
					3.82	32	2.47e-12																					7.18691	3.46143	7.18702	44.5305	7.18692	7.63129
					3.86	32	1.24e-11																					7.18707	3.39672	7.18717	43.1391	7.18707	7.43232
					3.9	32	2.65e-11																					7.18722	3.33416	7.18732	41.7828	7.18723	7.24276
					3.94	32	3.85e-11																					7.18737	3.27519	7.18748	40.4637	7.18738	7.06122
					3.98	32	4.38e-11																					7.18752	3.21809	7.18763	39.1816	7.18753	6.88718
					4.02	32	4.99e-11																					7.18768	3.16326	7.18778	37.9368	7.18768	6.72095
					4.06	32	5.44e-11																					7.18783	3.10979	7.18793	36.7299	7.18784	6.56055
					4.1	32	5.48e-11																					7.18798	3.05768	7.18809	35.56	7.18799	6.40688
					4.14	32	5.24e-11																					7.18813	3.00702	7.18824	34.4279	7.18814	6.25818
					4.18	32	5.58e-11																					7.18829	2.95714	7.18839	33.3309	7.1883	6.11391
					4.22	32	5.27e-11																					7.18844	2.9069	7.18854	32.2691	7.18845	5.9736
					4.26	32	4.71e-11																					7.18859	2.85688	7.1887	31.2413	7.1886	5.83621
					4.3	32	3.69e-11																					7.18874	2.8062	7.18885	30.2465	7.18875	5.70219
					4.34	32	1.5e-11																					7.1889	2.75514	7.189	29.2835	7.18891	5.56998
					4.38	32	3.36e-12																					7.18905	2.70307	7.18915	28.3516	7.18906	5.43997
					4.42	32	1.05e-12																					7.1892	2.65	7.18931	27.45	7.18921	5.3119
					4.46	32	5.91e-13																					7.18935	2.59656	7.18946	26.5771	7.18936	5.18672
					4.5	32	-1.61e-13																					7.18951	2.54253	7.18961	25.7327	7.18952	5.06244
					4.54	32	3.76e-13																					7.18966	2.48762	7.18976	24.9162	7.18967	4.94114
					4.58	32	1.88e-13																					7.18981	2.43249	7.18992	24.1269	7.18982	4.82186
					4.62	32	5.38e-14																					7.18996	2.37737	7.19007	23.3646	7.18997	4.70593
					4.66	32	-3.23e-13																					7.19012	2.32325	7.19022	22.6284	7.19013	4.59298
					4.7	32	3.23e-13																					7.19027	2.26959	7.19037	21.9185	7.19028	4.48463
					4.74	32	-2.15e-13																					7.19042	2.21703	7.19053	21.2344	7.19043	4.38052
					4.78	32	-4.84e-13																					7.19057	2.16677	7.19068	20.5757	7.19058	4.2809
					4.82	32	-5.38e-14																					7.19073	2.11867	7.19083	19.9429	7.19074	4.18647
					4.86	32	-4.57e-13																					7.19088	2.07283	7.19098	19.3345	7.19089	4.09748
					4.9	32	2.42e-13																					7.19103	2.03023	7.19114	18.7508	7.19104	4.01432
					4.94	32	5.38e-14																					7.19118	1.99064	7.19129	18.1917	7.19119	3.93711
					4.98	32	1.61e-13																					7.19134	1.95476	7.19144	17.6558	7.19135	3.86585
					1.5	33	8.28e-12																					7.19149	1.92213	7.19159	17.1432	7.1915	3.8008
					1.54	33	8.71e-12																					7.19164	1.89349	7.19175	16.6523	7.19165	3.74057
					1.58	33	1.09e-11																					7.19179	1.86832	7.1919	16.1835	7.1918	3.6859
					1.62	33	1.2e-11																					7.19195	1.84651	7.19205	15.7348	7.19196	3.63618
					1.66	33	1.1e-11																					7.1921	1.82775	7.1922	15.3051	7.19211	3.59048
					1.7	33	8.3e-12																					7.19225	1.81228	7.19236	14.8941	7.19226	3.54802
					1.74	33	9.84e-12																					7.1924	1.79925	7.19251	14.5002	7.19241	3.50899
					1.78	33	2.93e-11																					7.19256	1.78804	7.19266	14.1217	7.19257	3.47157
					1.82	33	7.95e-11																					7.19271	1.77871	7.19281	13.7576	7.19272	3.43609
					1.86	33	1.78e-10																					7.19286	1.77027	7.19297	13.4068	7.19287	3.40039
					1.9	33	2.98e-10																					7.19301	1.76297	7.19312	13.0682	7.19302	3.36434
					1.94	33	4.09e-10																					7.19317	1.75573	7.19327	12.7401	7.19318	3.32763
					1.98	33	4.85e-10																					7.19332	1.74766	7.19342	12.4217	7.19333	3.2887
					2.02	33	5.36e-10																					7.19347	1.73954	7.19358	12.1121	7.19348	3.24811
					2.06	33	5.69e-10																					7.19362	1.73006	7.19373	11.81	7.19363	3.20513
					2.1	33	5.91e-10																					7.19378	1.7196	7.19388	11.5153	7.19379	3.15853
					2.14	33	5.83e-10																					7.19393	1.70702	7.19403	11.2266	7.19394	3.10971
					2.18	33	5.71e-10																					7.19408	1.69278	7.19419	10.9441	7.19409	3.05729
					2.22	33	5.3e-10																					7.19423	1.67735	7.19434	10.6672	7.19424	3.00209
					2.26	33	4.92e-10																					7.19439	1.66027	7.19449	10.3958	7.1944	2.94452
					2.3	33	3.87e-10																					7.19454	1.64195	7.19464	10.1301	7.19455	2.88511
					2.34	33	1.59e-10																					7.19469	1.62224	7.1948	9.86983	7.1947	2.82369
					2.38	33	3.68e-11																					7.19484	1.60181	7.19495	9.6159	7.19485	2.76131
					2.42	33	7.98e-12																					7.195	1.58142	7.1951	9.36781	7.19501	2.69881
					2.46	33	1.94e-12																					7.19515	1.56094	7.19525	9.12645	7.19516	2.63707
					2.5	33	1.13e-12																					7.1953	1.54113	7.19541	8.89198	7.19531	2.57597
					2.54	33	5.38e-13																					7.19545	1.52245	7.19556	8.66498	7.19546	2.51729
					2.58	33	5.38e-13																					7.19561	1.50535	7.19571	8.44588	7.19562	2.46065
					2.62	33	5.64e-13																					7.19576	1.49043	7.19586	8.23499	7.19577	2.40766
					2.66	33	1.08e-12																					7.19591	1.47775	7.19602	8.03263	7.19592	2.35841
					2.7	33	3.33e-12																					7.19606	1.46796	7.19617	7.83931	7.19607	2.31351
					2.74	33	3.01e-12																					7.19622	1.4618	7.19632	7.65476	7.19623	2.27307
					2.78	33	2.9e-12																					7.19637	1.45807	7.19647	7.47939	7.19638	2.23752
					2.82	33	1.82e-11																					7.19652	1.45825	7.19663	7.31244	7.19653	2.20653
					2.86	33	5.74e-11																					7.19668	1.46176	7.19678	7.15465	7.19668	2.17997
					2.9	33	1.1e-10																					7.19683	1.46855	7.19693	7.00484	7.19684	2.15821
					2.94	33	1.61e-10																					7.19698	1.47816	7.19708	6.86305	7.19699	2.14072
					2.98	33	2.03e-10																					7.19713	1.49076	7.19724	6.72831	7.19714	2.12607
					3.02	33	2.23e-10																					7.19729	1.50529	7.19739	6.60059	7.19729	2.115
					3.06	33	2.36e-10																					7.19744	1.52226	7.19754	6.47847	7.19745	2.10631
					3.1	33	2.49e-10																					7.19759	1.54014	7.1977	6.36159	7.1976	2.09886
					3.14	33	2.49e-10																					7.19774	1.55898	7.19785	6.24908	7.19775	2.09258
					3.18	33	2.36e-10																					7.1979	1.57803	7.198	6.14023	7.19791	2.08617
					3.22	33	2.26e-10																					7.19805	1.59652	7.19815	6.03407	7.19806	2.07959
					3.26	33	2.04e-10																					7.1982	1.61393	7.19831	5.92997	7.19821	2.07139
					3.3	33	1.64e-10																					7.19835	1.63049	7.19846	5.82749	7.19836	2.06181
					3.34	33	6.67e-11																					7.19851	1.64446	7.19861	5.72546	7.19852	2.05002
					3.38	33	1.57e-11																					7.19866	1.65639	7.19876	5.62424	7.19867	2.03562
					3.42	33	2.96e-12																					7.19881	1.66534	7.19892	5.5227	7.19882	2.01862
					3.46	33	6.45e-13																					7.19896	1.67124	7.19907	5.42134	7.19897	1.99788
					3.5	33	1.08e-13																					7.19912	1.67449	7.19922	5.31945	7.19913	1.97504
					3.54	33	1.08e-13																					7.19927	1.67455	7.19937	5.21751	7.19928	1.9496
					3.58	33	2.15e-13																					7.19942	1.67146	7.19953	5.11534	7.19943	1.92162
					3.62	33	2.15e-13																					7.19957	1.66558	7.19968	5.01351	7.19958	1.89174
					3.66	33	4.57e-13																					7.19973	1.65727	7.19983	4.91252	7.19974	1.86101
					3.7	33	1.61e-13																					7.19988	1.64699	7.19998	4.81223	7.19989	1.82928
					3.74	33	6.99e-13																					7.20003	1.63489	7.20014	4.71353	7.20004	1.79766
					3.78	33	6.18e-13																					7.20018	1.62167	7.20029	4.61742	7.20019	1.76671
					3.82	33	3.01e-12																					7.20034	1.60757	7.20044	4.52395	7.20035	1.73703
					3.86	33	1.12e-11																					7.20049	1.59347	7.20059	4.43365	7.2005	1.70982
					3.9	33	2.29e-11																					7.20064	1.57952	7.20075	4.34722	7.20065	1.68445
					3.94	33	3.43e-11																					7.20079	1.56674	7.2009	4.26545	7.2008	1.66337
					3.98	33	4.03e-11																					7.20095	1.55503	7.20105	4.18837	7.20096	1.64551
					4.02	33	4.87e-11																					7.2011	1.5453	7.2012	4.11634	7.20111	1.63163
					4.06	33	5.27e-11																					7.20125	1.53751	7.20136	4.04967	7.20126	1.62294
					4.1	33	5.24e-11																					7.2014	1.53203	7.20151	3.98883	7.20141	1.61765
					4.14	33	5.15e-11																					7.20156	1.52911	7.20166	3.93322	7.20157	1.61704
					4.18	33	5.21e-11																					7.20171	1.52871	7.20181	3.88316	7.20172	1.62107
					4.22	33	5.17e-11																					7.20186	1.53044	7.20197	3.83787	7.20187	1.62842
					4.26	33	4.77e-11																					7.20201	1.53487	7.20212	3.79758	7.20202	1.63893
					4.3	33	3.71e-11																					7.20217	1.54109	7.20227	3.76161	7.20218	1.65278
					4.34	33	1.52e-11																					7.20232	1.54898	7.20242	3.72908	7.20233	1.66825
					4.38	33	3.04e-12																					7.20247	1.55821	7.20258	3.69966	7.20248	1.6854
					4.42	33	3.49e-13																					7.20262	1.56814	7.20273	3.67256	7.20263	1.70295
					4.46	33	4.03e-13																					7.20278	1.57841	7.20288	3.64773	7.20279	1.72051
					4.5	33	-3.23e-13																					7.20293	1.58879	7.20303	3.62334	7.20294	1.73684
					4.54	33	2.42e-13																					7.20308	1.59785	7.20319	3.59932	7.20309	1.7514
					4.58	33	-1.61e-13																					7.20323	1.60647	7.20334	3.57496	7.20324	1.7636
					4.62	33	-3.23e-13																					7.20339	1.61289	7.20349	3.54992	7.2034	1.77278
					4.66	33	-3.76e-13																					7.20354	1.61748	7.20364	3.52345	7.20355	1.77853
					4.7	33	-5.64e-13																					7.20369	1.61949	7.2038	3.49502	7.2037	1.78078
					4.74	33	0																					7.20384	1.61879	7.20395	3.4646	7.20385	1.77817
					4.78	33	-1.34e-13																					7.204	1.61557	7.2041	3.43174	7.20401	1.77199
					4.82	33	-7.79e-13																					7.20415	1.60913	7.20425	3.39678	7.20416	1.76137
					4.86	33	-3.49e-13																					7.2043	1.59975	7.20441	3.35939	7.20431	1.74705
					4.9	33	2.69e-14																					7.20445	1.588	7.20456	3.31974	7.20446	1.72919
					4.94	33	-2.69e-14																					7.20461	1.57337	7.20471	3.2785	7.20462	1.70859
					4.98	33	-8.6e-13																					7.20476	1.55666	7.20486	3.23557	7.20477	1.68548
					1.5	34	9.84e-12																					7.20491	1.53825	7.20502	3.19153	7.20492	1.66057
					1.54	34	9.3e-12																					7.20506	1.51853	7.20517	3.14678	7.20507	1.63461
					1.58	34	1.14e-11																					7.20522	1.49762	7.20532	3.10227	7.20523	1.60853
					1.62	34	1.27e-11																					7.20537	1.47661	7.20547	3.05762	7.20538	1.58327
					1.66	34	1.3e-11																					7.20552	1.45588	7.20563	3.01396	7.20553	1.55904
					1.7	34	8.98e-12																					7.20567	1.43593	7.20578	2.97197	7.20568	1.53686
					1.74	34	6.83e-12																					7.20583	1.41684	7.20593	2.93176	7.20584	1.51745
					1.78	34	2.75e-11																					7.20598	1.3999	7.20608	2.89361	7.20599	1.50139
					1.82	34	7.88e-11																					7.20613	1.38486	7.20624	2.85807	7.20614	1.48918
					1.86	34	1.77e-10																					7.20629	1.37202	7.20639	2.82522	7.20629	1.48104
					1.9	34	2.94e-10																					7.20644	1.3621	7.20654	2.79568	7.20645	1.47719
					1.94	34	3.97e-10																					7.20659	1.35464	7.20669	2.76843	7.2066	1.47757
					1.98	34	4.78e-10																					7.20674	1.34968	7.20685	2.74393	7.20675	1.48213
					2.02	34	5.25e-10																					7.2069	1.34794	7.207	2.72209	7.2069	1.49094
					2.06	34	5.52e-10																					7.20705	1.3485	7.20715	2.70251	7.20706	1.5033
					2.1	34	5.58e-10																					7.2072	1.35139	7.20731	2.6849	7.20721	1.51901
					2.14	34	5.69e-10																					7.20735	1.35625	7.20746	2.66866	7.20736	1.53722
					2.18	34	5.54e-10																					7.20751	1.36274	7.20761	2.65337	7.20752	1.55771
					2.22	34	5.24e-10																					7.20766	1.37031	7.20776	2.63895	7.20767	1.57962
					2.26	34	4.72e-10																					7.20781	1.37866	7.20792	2.62392	7.20782	1.60248
					2.3	34	3.75e-10																					7.20796	1.3868	7.20807	2.60872	7.20797	1.62508
					2.34	34	1.53e-10																					7.20812	1.39497	7.20822	2.59246	7.20813	1.64694
					2.38	34	3.53e-11																					7.20827	1.40193	7.20837	2.57491	7.20828	1.66814
					2.42	34	8.71e-12																					7.20842	1.40801	7.20853	2.55537	7.20843	1.68732
					2.46	34	1.72e-12																					7.20857	1.41245	7.20868	2.53402	7.20858	1.70422
					2.5	34	1.05e-12																					7.20873	1.415	7.20883	2.51037	7.20874	1.7187
					2.54	34	9.41e-13																					7.20888	1.41522	7.20898	2.48447	7.20889	1.73068
					2.58	34	7.79e-13																					7.20903	1.41339	7.20914	2.45608	7.20904	1.73965
					2.62	34	5.64e-13																					7.20918	1.40921	7.20929	2.42556	7.20919	1.74538
					2.66	34	9.14e-13																					7.20934	1.40274	7.20944	2.39297	7.20935	1.74883
					2.7	34	3.95e-12																					7.20949	1.39388	7.20959	2.35898	7.2095	1.75008
					2.74	34	2.63e-12																					7.20964	1.38348	7.20975	2.32335	7.20965	1.74859
					2.78	34	3.57e-12																					7.20979	1.3712	7.2099	2.28674	7.2098	1.74619
					2.82	34	1.7e-11																					7.20995	1.35789	7.21005	2.25001	7.20996	1.74187
					2.86	34	5.9e-11																					7.2101	1.3433	7.2102	2.21317	7.21011	1.73746
					2.9	34	1.13e-10																					7.21025	1.32891	7.21036	2.17676	7.21026	1.73313
					2.94	34	1.54e-10																					7.2104	1.31423	7.21051	2.14117	7.21041	1.72882
					2.98	34	1.89e-10																					7.21056	1.30058	7.21066	2.10753	7.21057	1.72574
					3.02	34	2.14e-10																					7.21071	1.28747	7.21081	2.07559	7.21072	1.72444
					3.06	34	2.25e-10																					7.21086	1.27604	7.21097	2.04579	7.21087	1.72481
					3.1	34	2.35e-10																					7.21101	1.2667	7.21112	2.01876	7.21102	1.72706
					3.14	34	2.25e-10																					7.21117	1.25934	7.21127	1.99437	7.21118	1.73242
					3.18	34	2.23e-10																					7.21132	1.25448	7.21142	1.97271	7.21133	1.73969
					3.22	34	2.1e-10																					7.21147	1.25236	7.21158	1.95386	7.21148	1.75003
					3.26	34	1.95e-10																					7.21162	1.25276	7.21173	1.93755	7.21163	1.76205
					3.3	34	1.59e-10																					7.21178	1.25601	7.21188	1.92366	7.21179	1.77699
					3.34	34	6.6e-11																					7.21193	1.26148	7.21203	1.9121	7.21194	1.7936
					3.38	34	1.51e-11																					7.21208	1.26962	7.21219	1.90198	7.21209	1.81082
					3.42	34	4.09e-12																					7.21223	1.27963	7.21234	1.89312	7.21224	1.82932
					3.46	34	9.14e-13																					7.21239	1.29142	7.21249	1.88545	7.2124	1.84783
					3.5	34	1.08e-13																					7.21254	1.30448	7.21264	1.87775	7.21255	1.86628
					3.54	34	2.15e-13																					7.21269	1.31872	7.2128	1.86984	7.2127	1.88344
					3.58	34	8.06e-14																					7.21284	1.33334	7.21295	1.86127	7.21285	1.89874
					3.62	34	4.3e-13																					7.213	1.34812	7.2131	1.85152	7.21301	1.91187
					3.66	34	-2.69e-14																					7.21315	1.36203	7.21325	1.84018	7.21316	1.92213
					3.7	34	6.45e-13																					7.2133	1.37524	7.21341	1.82655	7.21331	1.92909
					3.74	34	1.1e-12																					7.21345	1.38711	7.21356	1.81095	7.21346	1.93221
					3.78	34	7.26e-13																					7.21361	1.3973	7.21371	1.79307	7.21362	1.93147
					3.82	34	3.01e-12																					7.21376	1.40547	7.21386	1.77254	7.21377	1.92674
					3.86	34	1.09e-11																					7.21391	1.41164	7.21402	1.74956	7.21392	1.91773
					3.9	34	2.54e-11																					7.21406	1.41533	7.21417	1.72429	7.21407	1.9047
					3.94	34	3.46e-11																					7.21422	1.41708	7.21432	1.69688	7.21423	1.88804
					3.98	34	4e-11																					7.21437	1.41601	7.21447	1.66787	7.21438	1.86794
					4.02	34	4.35e-11																					7.21452	1.41298	7.21463	1.63747	7.21453	1.84529
					4.06	34	4.75e-11																					7.21467	1.40797	7.21478	1.60624	7.21468	1.81999
					4.1	34	4.87e-11																					7.21483	1.40129	7.21493	1.575	7.21484	1.79265
					4.14	34	5.12e-11																					7.21498	1.39306	7.21508	1.54411	7.21499	1.76428
					4.18	34	4.53e-11																					7.21513	1.38404	7.21524	1.51374	7.21514	1.7357
					4.22	34	4.28e-11																					7.21528	1.3741	7.21539	1.48496	7.21529	1.70739
					4.26	34	4.17e-11																					7.21544	1.36374	7.21554	1.45833	7.21545	1.68025
					4.3	34	3.33e-11																					7.21559	1.35325	7.21569	1.43415	7.2156	1.65478
					4.34	34	1.34e-11																					7.21574	1.34353	7.21585	1.41274	7.21575	1.63096
					4.38	34	3.71e-12																					7.2159	1.33405	7.216	1.39477	7.2159	1.60955
					4.42	34	9.68e-13																					7.21605	1.32573	7.21615	1.38028	7.21606	1.5915
					4.46	34	1.08e-13																					7.2162	1.31838	7.2163	1.36948	7.21621	1.57651
					4.5	34	2.15e-13																					7.21635	1.31234	7.21646	1.36208	7.21636	1.5651
					4.54	34	2.42e-13																					7.21651	1.3075	7.21661	1.35822	7.21651	1.55623
					4.58	34	3.76e-13																					7.21666	1.30386	7.21676	1.35778	7.21667	1.55099
					4.62	34	-2.69e-14																					7.21681	1.30139	7.21692	1.36022	7.21682	1.54833
					4.66	34	-1.08e-13																					7.21696	1.29978	7.21707	1.36511	7.21697	1.54856
					4.7	34	1.61e-13																					7.21712	1.2988	7.21722	1.37194	7.21713	1.54944
					4.74	34	2.42e-13																					7.21727	1.29829	7.21737	1.38046	7.21728	1.55299
					4.78	34	2.96e-13																					7.21742	1.29754	7.21753	1.38989	7.21743	1.55661
					4.82	34	4.03e-13																					7.21757	1.29677	7.21768	1.39904	7.21758	1.56062
					4.86	34	5.38e-14																					7.21773	1.29519	7.21783	1.408	7.21774	1.56355
					4.9	34	-2.69e-14																					7.21788	1.29254	7.21798	1.41578	7.21789	1.56594
					4.94	34	5.38e-14																					7.21803	1.28824	7.21814	1.422	7.21804	1.56629
					4.98	34	-4.3e-13																					7.21818	1.2824	7.21829	1.426	7.21819	1.56375
					1.5	35	9.94e-12																					7.21834	1.27416	7.21844	1.42728	7.21835	1.5586
					1.54	35	9.08e-12																					7.21849	1.26357	7.21859	1.42569	7.2185	1.55046
					1.58	35	1.13e-11																					7.21864	1.2507	7.21875	1.42099	7.21865	1.53885
					1.62	35	1.19e-11																					7.21879	1.23548	7.2189	1.41271	7.2188	1.52373
					1.66	35	1.13e-11																					7.21895	1.21728	7.21905	1.40135	7.21896	1.50465
					1.7	35	9e-12																					7.2191	1.19687	7.2192	1.38669	7.21911	1.48258
					1.74	35	8.14e-12																					7.21925	1.17402	7.21936	1.36935	7.21926	1.45737
					1.78	35	2.48e-11																					7.2194	1.14953	7.21951	1.34916	7.21941	1.42921
					1.82	35	8e-11																					7.21956	1.1232	7.21966	1.32709	7.21957	1.3987
					1.86	35	1.79e-10																					7.21971	1.09572	7.21981	1.30371	7.21972	1.36672
					1.9	35	2.92e-10																					7.21986	1.06734	7.21997	1.27933	7.21987	1.33348
					1.94	35	3.98e-10																					7.22001	1.03898	7.22012	1.25448	7.22002	1.30006
					1.98	35	4.61e-10																					7.22017	1.01051	7.22027	1.22998	7.22018	1.26676
					2.02	35	5.13e-10																					7.22032	0.98333	7.22042	1.20658	7.22033	1.23465
					2.06	35	5.53e-10																					7.22047	0.95716	7.22058	1.18499	7.22048	1.2041
					2.1	35	5.54e-10																					7.22062	0.93276	7.22073	1.16552	7.22063	1.17586
					2.14	35	5.65e-10																					7.22078	0.91039	7.22088	1.14896	7.22079	1.15017
					2.18	35	5.38e-10																					7.22093	0.89058	7.22103	1.13564	7.22094	1.12808
					2.22	35	5.08e-10																					7.22108	0.87356	7.22119	1.12613	7.22109	1.10826
					2.26	35	4.7e-10																					7.22123	0.85969	7.22134	1.12032	7.22124	1.09356
					2.3	35	3.77e-10																					7.22139	0.84872	7.22149	1.11835	7.2214	1.08178
					2.34	35	1.53e-10																					7.22154	0.84093	7.22164	1.12061	7.22155	1.07358
					2.38	35	3.59e-11																					7.22169	0.83569	7.2218	1.12637	7.2217	1.06917
					2.42	35	8.06e-12																					7.22184	0.83326	7.22195	1.13604	7.22185	1.06774
					2.46	35	2.2e-12																					7.222	0.83339	7.2221	1.14872	7.22201	1.06908
					2.5	35	4.3e-13																					7.22215	0.83583	7.22225	1.16427	7.22216	1.07235
					2.54	35	5.91e-13																					7.2223	0.8396	7.22241	1.18211	7.22231	1.07752
					2.58	35	7.79e-13																					7.22245	0.84468	7.22256	1.20126	7.22246	1.08383
					2.62	35	1.21e-12																					7.22261	0.85041	7.22271	1.22177	7.22262	1.08939
					2.66	35	1.8e-12																					7.22276	0.85648	7.22286	1.24243	7.22277	1.09558
					2.7	35	3.63e-12																					7.22291	0.86182	7.22302	1.26315	7.22292	1.10064
					2.74	35	2.74e-12																					7.22306	0.86648	7.22317	1.28303	7.22307	1.10384
					2.78	35	2.23e-12																					7.22322	0.86952	7.22332	1.30149	7.22323	1.10472
					2.82	35	1.71e-11																					7.22337	0.87077	7.22347	1.31831	7.22338	1.10407
					2.86	35	5.33e-11																					7.22352	0.87037	7.22363	1.33214	7.22353	1.0997
					2.9	35	9.86e-11																					7.22367	0.86732	7.22378	1.34381	7.22368	1.09329
					2.94	35	1.46e-10																					7.22383	0.86167	7.22393	1.35305	7.22384	1.08263
					2.98	35	1.78e-10																					7.22398	0.85331	7.22408	1.35876	7.22399	1.06991
					3.02	35	1.97e-10																					7.22413	0.84229	7.22424	1.36174	7.22414	1.05411
					3.06	35	2.15e-10																					7.22428	0.82879	7.22439	1.36164	7.22429	1.03609
					3.1	35	2.24e-10																					7.22444	0.81322	7.22454	1.3592	7.22445	1.01556
					3.14	35	2.26e-10																					7.22459	0.79502	7.22469	1.35447	7.2246	0.99412
					3.18	35	2.2e-10																					7.22474	0.7755	7.22485	1.34753	7.22475	0.97145
					3.22	35	2.11e-10																					7.22489	0.7544	7.225	1.33901	7.2249	0.94889
					3.26	35	1.84e-10																					7.22505	0.73259	7.22515	1.32948	7.22506	0.92633
					3.3	35	1.46e-10																					7.2252	0.71026	7.2253	1.31927	7.22521	0.90572
					3.34	35	5.96e-11																					7.22535	0.68811	7.22546	1.30903	7.22536	0.88657
					3.38	35	1.34e-11																					7.22551	0.66639	7.22561	1.29892	7.22551	0.86996
					3.42	35	2.88e-12																					7.22566	0.6452	7.22576	1.2898	7.22567	0.85648
					3.46	35	9.14e-13																					7.22581	0.62566	7.22591	1.28195	7.22582	0.84631
					3.5	35	1.08e-13																					7.22596	0.60773	7.22607	1.27566	7.22597	0.84015
					3.54	35	2.15e-13																					7.22612	0.5915	7.22622	1.2709	7.22612	0.83843
					3.58	35	-1.88e-13																					7.22627	0.57714	7.22637	1.26797	7.22628	0.84056
					3.62	35	1.08e-13																					7.22642	0.56521	7.22653	1.2673	7.22643	0.84736
					3.66	35	8.06e-14																					7.22657	0.55491	7.22668	1.26844	7.22658	0.85847
					3.7	35	6.45e-13																					7.22673	0.54645	7.22683	1.2713	7.22674	0.87339
					3.74	35	1.34e-12																					7.22688	0.54016	7.22698	1.2759	7.22689	0.89125
					3.78	35	8.87e-13																					7.22703	0.53499	7.22714	1.28173	7.22704	0.91274
					3.82	35	1.51e-12																					7.22718	0.53108	7.22729	1.28854	7.22719	0.93601
					3.86	35	9.19e-12																					7.22734	0.52794	7.22744	1.29594	7.22735	0.96156
					3.9	35	2.24e-11																					7.22749	0.52497	7.22759	1.30328	7.2275	0.9875
					3.94	35	3.14e-11																					7.22764	0.52189	7.22775	1.31041	7.22765	1.01447
					3.98	35	3.64e-11																					7.22779	0.51826	7.2279	1.31657	7.2278	1.04057
					4.02	35	4.04e-11																					7.22795	0.51348	7.22805	1.32135	7.22796	1.06555
					4.06	35	4.24e-11																					7.2281	0.50714	7.2282	1.32451	7.22811	1.08834
					4.1	35	4.49e-11																					7.22825	0.49915	7.22836	1.32575	7.22826	1.10924
					4.14	35	4.73e-11																					7.2284	0.48901	7.22851	1.32467	7.22841	1.12697
					4.18	35	4.81e-11																					7.22856	0.47641	7.22866	1.32089	7.22857	1.14194
					4.22	35	4.64e-11																					7.22871	0.46151	7.22881	1.31467	7.22872	1.15275
					4.26	35	4.11e-11																					7.22886	0.44404	7.22897	1.30553	7.22887	1.16036
					4.3	35	3.34e-11																					7.22901	0.42381	7.22912	1.29382	7.22902	1.1648
					4.34	35	1.36e-11																					7.22917	0.40184	7.22927	1.27963	7.22918	1.16556
					4.38	35	3.47e-12																					7.22932	0.37758	7.22942	1.26327	7.22933	1.16314
					4.42	35	2.69e-13																					7.22947	0.35143	7.22958	1.24534	7.22948	1.15816
					4.46	35	-8.06e-14																					7.22962	0.32409	7.22973	1.22585	7.22963	1.15069
					4.5	35	-2.42e-13																					7.22978	0.29574	7.22988	1.2053	7.22979	1.14219
					4.54	35	5.38e-14																					7.22993	0.26717	7.23003	1.18409	7.22994	1.1317
					4.58	35	-3.49e-13																					7.23008	0.23882	7.23019	1.16318	7.23009	1.12154
					4.62	35	-1.61e-13																					7.23023	0.21106	7.23034	1.1426	7.23024	1.11122
					4.66	35	-5.38e-14																					7.23039	0.18457	7.23049	1.12312	7.2304	1.10206
					4.7	35	0																					7.23054	0.15994	7.23064	1.10508	7.23055	1.09431
					4.74	35	-7.26e-13																					7.23069	0.13743	7.2308	1.08895	7.2307	1.0887
					4.78	35	-1.34e-13																					7.23084	0.11768	7.23095	1.07514	7.23085	1.08532
					4.82	35	2.15e-13																					7.231	0.10069	7.2311	1.06374	7.23101	1.08492
					4.86	35	2.96e-13																					7.23115	0.0868	7.23125	1.05494	7.23116	1.08774
					4.9	35	3.76e-13																					7.2313	0.0763	7.23141	1.04872	7.23131	1.09362
					4.94	35	-4.03e-13																					7.23145	0.06905	7.23156	1.04529	7.23146	1.10326
					4.98	35	-2.96e-13																					7.23161	0.06509	7.23171	1.04446	7.23162	1.11576
					1.5	36	9.46e-12																					7.23176	0.06406	7.23186	1.04557	7.23177	1.13091
					1.54	36	9.22e-12																					7.23191	0.06589	7.23202	1.04893	7.23192	1.14917
					1.58	36	1.17e-11																					7.23206	0.07023	7.23217	1.05383	7.23207	1.16924
					1.62	36	1.23e-11																					7.23222	0.07647	7.23232	1.05977	7.23223	1.19116
					1.66	36	1.07e-11																					7.23237	0.08411	7.23247	1.06644	7.23238	1.21384
					1.7	36	8.73e-12																					7.23252	0.09309	7.23263	1.07314	7.23253	1.2377
					1.74	36	9.54e-12																					7.23267	0.10197	7.23278	1.0796	7.23268	1.2611
					1.78	36	2.49e-11																					7.23283	0.11106	7.23293	1.08509	7.23284	1.28347
					1.82	36	7.58e-11																					7.23298	0.11939	7.23308	1.08923	7.23299	1.30451
					1.86	36	1.67e-10																					7.23313	0.12656	7.23324	1.09158	7.23314	1.32424
					1.9	36	2.83e-10																					7.23328	0.13207	7.23339	1.09165	7.23329	1.34138
					1.94	36	3.82e-10																					7.23344	0.13541	7.23354	1.08931	7.23345	1.35596
					1.98	36	4.59e-10																					7.23359	0.13659	7.23369	1.08459	7.2336	1.36723
					2.02	36	5.08e-10																					7.23374	0.13523	7.23385	1.07658	7.23375	1.37583
					2.06	36	5.34e-10																					7.23389	0.13095	7.234	1.06636	7.2339	1.38136
					2.1	36	5.53e-10																					7.23405	0.12416	7.23415	1.05322	7.23406	1.38384
					2.14	36	5.44e-10																					7.2342	0.1151	7.2343	1.03727	7.23421	1.3831
					2.18	36	5.3e-10																					7.23435	0.10322	7.23446	1.01949	7.23436	1.38002
					2.22	36	5.04e-10																					7.2345	0.08943	7.23461	0.99986	7.23451	1.37415
					2.26	36	4.62e-10																					7.23466	0.07377	7.23476	0.97867	7.23467	1.36715
					2.3	36	3.66e-10																					7.23481	0.05688	7.23491	0.95667	7.23482	1.35831
					2.34	36	1.45e-10																					7.23496	0.03909	7.23507	0.93401	7.23497	1.3492
					2.38	36	3.38e-11																					7.23511	0.02086	7.23522	0.91162	7.23512	1.33933
					2.42	36	7.93e-12																					7.23527	0.00269	7.23537	0.88957	7.23528	1.32999
					2.46	36	2.18e-12																					7.23542	-0.01467	7.23552	0.86873	7.23543	1.32147
					2.5	36	1.26e-12																					7.23557	-0.0308	7.23568	0.84914	7.23558	1.31415
					2.54	36	6.72e-13																					7.23573	-0.04534	7.23583	0.83184	7.23573	1.30794
					2.58	36	2.69e-13																					7.23588	-0.058	7.23598	0.81641	7.23589	1.30393
					2.62	36	1.34e-12																					7.23603	-0.06829	7.23614	0.80346	7.23604	1.30173
					2.66	36	1.91e-12																					7.23618	-0.07612	7.23629	0.79285	7.23619	1.3018
					2.7	36	3.01e-12																					7.23634	-0.08139	7.23644	0.78517	7.23635	1.30404
					2.74	36	3.23e-12																					7.23649	-0.08381	7.23659	0.77993	7.2365	1.30822
					2.78	36	3.57e-12																					7.23664	-0.08366	7.23675	0.77702	7.23665	1.31377
					2.82	36	1.57e-11																					7.23679	-0.08116	7.2369	0.77636	7.2368	1.32087
					2.86	36	4.69e-11																					7.23695	-0.07623	7.23705	0.77753	7.23696	1.32875
					2.9	36	9.74e-11																					7.2371	-0.06972	7.2372	0.78035	7.23711	1.33727
					2.94	36	1.38e-10																					7.23725	-0.06167	7.23736	0.78403	7.23726	1.34538
					2.98	36	1.74e-10																					7.2374	-0.05251	7.23751	0.78833	7.23741	1.35325
					3.02	36	1.94e-10																					7.23756	-0.04279	7.23766	0.79274	7.23757	1.35967
					3.06	36	2.12e-10																					7.23771	-0.03302	7.23781	0.79704	7.23772	1.36432
					3.1	36	2.17e-10																					7.23786	-0.02401	7.23797	0.8001	7.23787	1.36644
					3.14	36	2.2e-10																					7.23801	-0.01563	7.23812	0.80212	7.23802	1.3658
					3.18	36	2.05e-10																					7.23817	-0.00903	7.23827	0.80251	7.23818	1.36198
					3.22	36	1.98e-10																					7.23832	-0.00439	7.23842	0.80107	7.23833	1.35523
					3.26	36	1.78e-10																					7.23847	-0.00183	7.23858	0.79749	7.23848	1.34407
					3.3	36	1.5e-10																					7.23862	-0.00177	7.23873	0.7916	7.23863	1.33002
					3.34	36	6.11e-11																					7.23878	-0.00436	7.23888	0.78362	7.23879	1.3121
					3.38	36	1.45e-11																					7.23893	-0.00963	7.23903	0.77311	7.23894	1.29066
					3.42	36	3.44e-12																					7.23908	-0.01748	7.23919	0.76065	7.23909	1.26633
					3.46	36	6.18e-13																					7.23923	-0.02827	7.23934	0.74634	7.23924	1.23939
					3.5	36	2.15e-13																					7.23939	-0.04109	7.23949	0.73068	7.2394	1.20981
					3.54	36	-1.08e-13																					7.23954	-0.05613	7.23964	0.71381	7.23955	1.1791
					3.58	36	-2.96e-13																					7.23969	-0.07295	7.2398	0.69624	7.2397	1.14716
					3.62	36	8.06e-14																					7.23984	-0.09091	7.23995	0.67857	7.23985	1.11517
					3.66	36	7.26e-13																					7.24	-0.10969	7.2401	0.66111	7.24001	1.08312
					3.7	36	1.61e-13																					7.24015	-0.12881	7.24025	0.64447	7.24016	1.05253
					3.74	36	5.38e-13																					7.2403	-0.14768	7.24041	0.62917	7.24031	1.02327
					3.78	36	7.79e-13																					7.24045	-0.16577	7.24056	0.61538	7.24046	0.99667
					3.82	36	3.17e-12																					7.24061	-0.18244	7.24071	0.60421	7.24062	0.97235
					3.86	36	1.05e-11																					7.24076	-0.19753	7.24086	0.59523	7.24077	0.95131
					3.9	36	1.93e-11																					7.24091	-0.21076	7.24102	0.58904	7.24092	0.93354
					3.94	36	2.87e-11																					7.24106	-0.22164	7.24117	0.58573	7.24107	0.91981
					3.98	36	3.73e-11																					7.24122	-0.22946	7.24132	0.58539	7.24123	0.90932
					4.02	36	4.34e-11																					7.24137	-0.23517	7.24147	0.58797	7.24138	0.90297
					4.06	36	4.27e-11																					7.24152	-0.2376	7.24163	0.59333	7.24153	0.89938
					4.1	36	4.58e-11																					7.24167	-0.23765	7.24178	0.6013	7.24168	0.89927
					4.14	36	4.86e-11																					7.24183	-0.23496	7.24193	0.61181	7.24184	0.90161
					4.18	36	4.38e-11																					7.24198	-0.23008	7.24208	0.62404	7.24199	0.90636
					4.22	36	4.1e-11																					7.24213	-0.22319	7.24224	0.63769	7.24214	0.91209
					4.26	36	3.68e-11																					7.24228	-0.21441	7.24239	0.65243	7.24229	0.91942
					4.3	36	2.94e-11																					7.24244	-0.20446	7.24254	0.66779	7.24245	0.92665
					4.34	36	1.17e-11																					7.24259	-0.19378	7.24269	0.68316	7.2426	0.93393
					4.38	36	2.88e-12																					7.24274	-0.18281	7.24285	0.69798	7.24275	0.9399
					4.42	36	1.1e-12																					7.24289	-0.17168	7.243	0.71169	7.2429	0.94467
					4.46	36	4.57e-13																					7.24305	-0.16132	7.24315	0.72414	7.24306	0.94761
					4.5	36	-1.08e-13																					7.2432	-0.15181	7.2433	0.73469	7.24321	0.94802
					4.54	36	1.08e-13																					7.24335	-0.14365	7.24346	0.74336	7.24336	0.94577
					4.58	36	-2.69e-13																					7.2435	-0.13706	7.24361	0.7496	7.24351	0.9408
					4.62	36	1.61e-13																					7.24366	-0.13227	7.24376	0.75366	7.24367	0.93345
					4.66	36	2.69e-14																					7.24381	-0.12942	7.24391	0.75483	7.24382	0.92323
					4.7	36	7.26e-13																					7.24396	-0.12834	7.24407	0.75381	7.24397	0.91044
					4.74	36	1.08e-13																					7.24411	-0.12944	7.24422	0.75051	7.24412	0.89597
					4.78	36	8.06e-14																					7.24427	-0.13215	7.24437	0.74532	7.24428	0.87924
					4.82	36	1.88e-13																					7.24442	-0.13623	7.24452	0.73852	7.24443	0.8619
					4.86	36	1.08e-13																					7.24457	-0.14197	7.24468	0.73005	7.24458	0.8438
					4.9	36	2.15e-13																					7.24472	-0.14859	7.24483	0.72088	7.24473	0.82624
					4.94	36	2.15e-13																					7.24488	-0.15536	7.24498	0.71114	7.24489	0.80946
					4.98	36	-5.38e-14																					7.24503	-0.16253	7.24513	0.70114	7.24504	0.79408
					1.5	37	9.7e-12																					7.24518	-0.16927	7.24529	0.69183	7.24519	0.78141
					1.54	37	1.13e-11																					7.24534	-0.17525	7.24544	0.68287	7.24534	0.77145
					1.58	37	1.13e-11																					7.24549	-0.17987	7.24559	0.67551	7.2455	0.76469
					1.62	37	1.31e-11																					7.24564	-0.18294	7.24575	0.6693	7.24565	0.76229
					1.66	37	1.28e-11																					7.24579	-0.18423	7.2459	0.66457	7.2458	0.76371
					1.7	37	9.41e-12																					7.24595	-0.18324	7.24605	0.66204	7.24595	0.76997
					1.74	37	8.09e-12																					7.2461	-0.17965	7.2462	0.66109	7.24611	0.78074
					1.78	37	2.36e-11																					7.24625	-0.1738	7.24636	0.6618	7.24626	0.79569
					1.82	37	7.41e-11																					7.2464	-0.16508	7.24651	0.66447	7.24641	0.81507
					1.86	37	1.64e-10																					7.24656	-0.15421	7.24666	0.66846	7.24657	0.83836
					1.9	37	2.8e-10																					7.24671	-0.14077	7.24681	0.67376	7.24672	0.86478
					1.94	37	3.7e-10																					7.24686	-0.12541	7.24697	0.67979	7.24687	0.89441
					1.98	37	4.54e-10																					7.24701	-0.10828	7.24712	0.68612	7.24702	0.92597
					2.02	37	4.98e-10																					7.24717	-0.0901	7.24727	0.6922	7.24718	0.95886
					2.06	37	5.22e-10																					7.24732	-0.07066	7.24742	0.69779	7.24733	0.99223
					2.1	37	5.24e-10																					7.24747	-0.05088	7.24758	0.70232	7.24748	1.0253
					2.14	37	5.28e-10																					7.24762	-0.03122	7.24773	0.70534	7.24763	1.05708
					2.18	37	5.28e-10																					7.24778	-0.01214	7.24788	0.70595	7.24779	1.087
					2.22	37	4.98e-10																					7.24793	0.00602	7.24803	0.70428	7.24794	1.1139
					2.26	37	4.45e-10																					7.24808	0.02265	7.24819	0.69956	7.24809	1.13785
					2.3	37	3.54e-10																					7.24823	0.03732	7.24834	0.69212	7.24824	1.15745
					2.34	37	1.44e-10																					7.24839	0.04935	7.24849	0.68102	7.2484	1.17273
					2.38	37	3.39e-11																					7.24854	0.05919	7.24864	0.66669	7.24855	1.18312
					2.42	37	7.66e-12																					7.24869	0.06612	7.2488	0.649	7.2487	1.18882
					2.46	37	2.66e-12																					7.24884	0.07024	7.24895	0.62832	7.24885	1.18928
					2.5	37	1.26e-12																					7.249	0.07139	7.2491	0.60481	7.24901	1.1849
					2.54	37	1.59e-12																					7.24915	0.06986	7.24925	0.57875	7.24916	1.17603
					2.58	37	1.64e-12																					7.2493	0.0654	7.24941	0.55038	7.24931	1.1626
					2.62	37	1.21e-12																					7.24945	0.05856	7.24956	0.5205	7.24946	1.14561
					2.66	37	1.83e-12																					7.24961	0.04963	7.24971	0.48984	7.24962	1.12513
					2.7	37	3.31e-12																					7.24976	0.0391	7.24986	0.45839	7.24977	1.10204
					2.74	37	2.96e-12																					7.24991	0.02673	7.25002	0.42735	7.24992	1.07733
					2.78	37	3.52e-12																					7.25006	0.01368			7.25007	1.05124
					2.82	37	1.46e-11
					2.86	37	4.89e-11
					2.9	37	9.6e-11
					2.94	37	1.36e-10
					2.98	37	1.65e-10
					3.02	37	1.91e-10
					3.06	37	2.07e-10
					3.1	37	2.2e-10
					3.14	37	2.14e-10
					3.18	37	2.06e-10
					3.22	37	1.93e-10
					3.26	37	1.81e-10
					3.3	37	1.42e-10
					3.34	37	5.91e-11
					3.38	37	1.35e-11
					3.42	37	3.2e-12
					3.46	37	1.13e-12
					3.5	37	4.3e-13
					3.54	37	3.23e-13
					3.58	37	4.03e-13
					3.62	37	3.76e-13
					3.66	37	3.23e-13
					3.7	37	4.3e-13
					3.74	37	9.41e-13
					3.78	37	1.05e-12
					3.82	37	2.66e-12
					3.86	37	1.04e-11
					3.9	37	1.87e-11
					3.94	37	3.03e-11
[truncated: 3,106 more rows]

## Sheet: Fig. 4
Fig.4a							Fig.4b													Fig.4c	Temperature / K							Fig.4d		MJ/mol
	Ar percentage / %	Total N / μM	Error	Ratio	Error			Time / min	Ammonium concentration / μM	Error	Nitrite concentration / μM	Error	Nitrate concentration / μM	Error	Total N / μM	Error	Ratio	Error			Argon	Nitrogen	Air	N2-H2	Air+Ar	N2-H2+Ar		1	This work	3.75
	80	42.7139	1.76332	0.61866	0.04113			0	0		0		0		0						15676.7	8288.45	5523.28	3233.21	6502.48	8146.62		2	This work	5.36327
	50	82.66	10.3222	0.52553	0.0787			30	1.82734	1.05043	52.8472	4.07156	27.9855	6.33239	82.66	10.3222	0.52553	0.0787			14846.1	3717.74	3131.36	2976.32	18323.4	10629		3	This work	8.79993
	25	61.3504	3.28719	0.48752	0.04144			60	3.13155	0.61059	100.382	3.54955	45.7967	1.91261	149.31	3.96542	0.45615	0.00314			8257.06	4100.66	3562.87	3496.27	8063.18	5316.95		4	This work	20.1421
	20	56.3771	3.14205	0.43467	0.0246			120	1.8991	0.20442	183.151	2.13399	108.083	7.80144	293.133	7.882	0.58988	0.03615			25089.7	12739.8	6189.2	4730.48	15767.5	13264.1		5	HB benckmark	0.5-06
	0	57.3588	6.75264	0.32445	0.08949																23836.8	5470.07	3699.43	7260.98	5493.16	8446.51		6	Electric arc	2.4-3.1
																					8226.95	8921.7	5361.5	5578.58	4919.3	16367.4		7	Plasma Nox	5-15
																					8399.5	8217.44	10038.7	5485.82	10114.2	6975.37		8	Plasma NH3	95-118
	Data points																				19558.9	5344.13	4855.01	12103	6864.51	6334.9		9	Laser	6.46
	Ar percentage / %	Total N / μM	Ratio				Data points														39250.6	16186	8663.87	7620.13	7470.27	7119.85		10	Mechanochemistry	76.5
	80	44.7141	0.663733					Time / min	Ammonium concentration / μM	Nitrite concentration / μM	Nitrate concentration / μM	Total N / μM	Ratio								15470.7	11709.1	5458.06	5447.21	13471.9	12629.5
		42.0436	0.583165					30	3.03898	52.7875	27.1895	83.016	0.515074								12375.7	7519.85	3387.04	5005.61	5550.76	12002.2
		41.384	0.609082						1.17316	56.9483	34.6782	92.7997	0.608942								12050.7	3756.81	7185.16	4105.52	11001.2	9523.89
									1.26988	48.8059	22.0887	72.1644	0.452583								35140.9	4522.17	9080.88	7121.38	14368.7	10865.9
	50	83.016	0.515074																			3521.29	3806.48	4905.74	13995	8233.55
		92.7997	0.608942					60	2.70825	103.336	47.3029	153.347	0.45776									5687.01	4377.27	4339.99	14479.3	9563.94
		72.1644	0.452583						2.8549	101.367	46.4425	150.664	0.458164									7658.35	5049.72	3910.52	5914.32	6153.91
									3.83149	96.4443	43.6448	143.921	0.452539										5238.11		8698.98
	25	57.8462	0.465946
		64.3659	0.535302					120	1.69734	185.317	117.046	304.06	0.631597
		61.8391	0.461315						2.10607	183.085	104.386	289.577	0.570149
									1.8939	181.05	102.817	285.762	0.567893
	20	53.4481	0.457125
		55.9875	0.40838
		59.6959	0.438512
	0	61.9238	0.309711
		50.3014	0.3951
		59.8511	0.268538

## Sheet: Fig. 5
Fig.5a											Fig.5b
	Free energy (eV)												Free energy (eV)
Temperature / K	2HNO2	2NO	2N	N2	NO+N	2NO	2NO2	2HNO3				Temperature / K	2NH3	2NH2	2NH	2N	N2	N2H	N2H2	N2H4	2NH3
200	-6.25188	-3.95701	9.35053	0	2.69676	-3.95701	-7.71937	-9.7947				200	-13.4192	-4.85908	2.82867	9.35053	0	0.29024	-0.61512	-7.06111	-13.4192
250	-6.12863	-3.89512	9.29567	0	2.70028	-3.89512	-7.59643	-9.5983				250	-13.1815	-4.72735	2.86973	9.29567	0	0.33631	-0.51564	-6.8561	-13.1815
298.15	-6.00724	-3.83435	9.24166	0	2.70365	-3.83435	-7.4755	-9.40491				298.15	-12.9441	-4.596	2.91055	9.24166	0	0.38231	-0.41641	-6.65177	-12.9441
300	-6.00254	-3.83199	9.23955	0	2.70378	-3.83199	-7.4708	-9.39744				300	-12.9349	-4.59088	2.91214	9.23955	0	0.38412	-0.41257	-6.64383	-12.9349
350	-5.87446	-3.76796	9.18234	0	2.70719	-3.76796	-7.34321	-9.19344				350	-12.6809	-4.45041	2.95564	9.18234	0	0.43325	-0.30671	-6.42583	-12.6809
400	-5.74491	-3.70307	9.12416	0	2.71055	-3.70307	-7.21395	-8.98708				400	-12.4208	-4.30675	3.00002	9.12416	0	0.48341	-0.19875	-6.20324	-12.4208
450	-5.61414	-3.63747	9.06523	0	2.71388	-3.63747	-7.08328	-8.77891				450	-12.1555	-4.16017	3.04523	9.06523	0	0.53457	-0.08902	-5.97679	-12.1555
500	-5.48255	-3.57128	9.00556	0	2.71714	-3.57128	-6.95157	-8.56949				500	-11.8858	-4.01114	3.0912	9.00556	0	0.58646	0.02212	-5.74722	-11.8858
600	-5.21744	-3.43738	8.88445	0	2.72353	-3.43738	-6.68551	-8.14771				600	-11.3354	-3.70657	3.18498	8.88445	0	0.69202	0.24769	-5.28043	-11.3354
700	-4.95067	-3.30184	8.76131	0	2.72974	-3.30184	-6.41679	-7.7235				700	-10.773	-3.39513	3.28103	8.76131	0	0.79941	0.47652	-4.8059	-10.773
800	-4.68304	-3.16508	8.63649	0	2.7357	-3.16508	-6.1462	-7.29796				800	-10.2012	-3.07799	3.37896	8.63649	0	0.90815	0.70775	-4.32562	-10.2012
900	-4.4147	-3.02727	8.51037	0	2.74155	-3.02727	-5.87409	-6.8716				900	-9.62176	-2.75603	3.47862	8.51037	0	1.018	0.94085	-3.84082	-9.62176
1000	-4.14611	-2.88872	8.38306	0	2.74717	-2.88872	-5.6009	-6.44487				1000	-9.03622	-2.43027	3.57964	8.38306	0	1.12859	1.1753	-3.35266	-9.03622
1500	-2.80221	-2.18722	7.73464	0	2.77371	-2.18722	-4.22359	-4.31172				1500	-6.04662	-0.75951	4.10085	7.73464	0	1.68923	2.36041	-0.88114	-6.04662
2000	-1.46054	-1.47637	7.07334	0	2.79848	-1.47637	-2.83495	-2.18454				2000	-3.00003	0.95291	4.63946	7.07334	0	2.25628	3.55521	1.61287	-3.00003
2500	-0.12206	-0.75904	6.40393	0	2.82245	-0.75904	-1.43894	-0.06448				2500	0.07324	2.68816	5.18872	6.40393	0	2.82628	4.75285	4.11233	0.07324
3000	1.21388	-0.03614	5.72792	0	2.84589	-0.03614	-0.03662	2.04979				3000	3.15984	4.43716	5.74521	5.72792	0	3.39782	5.95057	6.61053	3.15984
3500	2.5484	0.69211	5.04488	0	2.86849	0.69211	1.37209	4.16022				3500	6.25388	6.19575	6.30721	5.04488	0	3.97036	7.14755	9.10528	6.25388
4000	3.88246	1.42587	4.3532	0	2.88954	1.42587	2.78754	6.26851				4000	9.35159	7.96097	6.87333	4.3532	0	4.54337	8.34305	11.5952	9.35159
4500	5.21713	2.16554	3.65043	0	2.90799	2.16554	4.21059	8.37645				4500	12.4515	9.73167	7.44297	3.65043	0	5.11689	9.53714	14.0803	12.4515
5000	6.55307	2.91117	2.93443	0	2.9228	2.91117	5.64133	10.4851				5000	15.5524	11.5064	8.01549	2.93443	0	5.69061	10.7296	16.5604	15.5524

## Sheet: Suppl._Fig. 2
Suppl. Fig. 2a																Suppl. Fig. 2b				Suppl. Fig. 2c																			Suppl. Fig. 2d					Suppl. Fig. 2e
	Wavelength / nm	Absorbance / arb. u.															Concentration / ppm-N	Absorbance / arb. u.		Wavelength / nm	Absorbance / arb. u.																			Concentration / ppm	Absorbance / arb. u.				Wavelength / nm	Absorbance / arb. u.
		0 ppm		0.05 ppm		0.1 ppm		0.2 ppm		0.5 ppm		0.8 ppm		1 ppm			0	0.00422			0 ppm		0.05 ppm		0.1 ppm		0.2 ppm		0.5 ppm		0.8 ppm		1 ppm		1.5 ppm		2 ppm			0	0.00619					0 ppm		0.05 ppm
	500	0.11963	500	0.11302	500	0.11485	500	0.10686	500	0.11069	500	0.11934	500	0.11665			0.05	0.0166		400	0.0131	400	0.01165	400	0.01577	400	0.01864	400	0.03213	400	0.04055	400	0.05155	400	0.06737	400	0.0879			0.05	0.04945				200	0.31373	200	0.3206	200
	502	0.11318	502	0.10712	502	0.10882	502	0.10122	502	0.10496	502	0.11357	502	0.11111			0.1	0.03221		402	0.01204	402	0.01035	402	0.01527	402	0.01664	402	0.02953	402	0.03695	402	0.04765	402	0.06138	402	0.08008			0.1	0.0868				202	0.14331	202	0.16314	202
	504	0.10741	504	0.10172	504	0.10336	504	0.0961	504	0.10006	504	0.10838	504	0.10592			0.2	0.0549		404	0.01133	404	0.00935	404	0.01437	404	0.01544	404	0.02733	404	0.03425	404	0.04365	404	0.05607	404	0.07322			0.2	0.15429				204	0.07078	204	0.09476	204
	506	0.10174	506	0.0965	506	0.09801	506	0.09119	506	0.09494	506	0.10331	506	0.10098			0.5	0.14004		406	0.01048	406	0.00875	406	0.01337	406	0.01404	406	0.02513	406	0.03125	406	0.03995	406	0.05185	406	0.06766			0.5	0.35378				206	0.03867	206	0.06547	206
	508	0.09637	508	0.09159	508	0.09297	508	0.0865	508	0.09032	508	0.09868	508	0.09651			0.8	0.23361		408	0.00979	408	0.00825	408	0.01217	408	0.01274	408	0.02323	408	0.02885	408	0.03695	408	0.04839	408	0.06315			0.8	0.55666				208	0.02459	208	0.05108	208
	510	0.09103	510	0.08662	510	0.08812	510	0.08191	510	0.08585	510	0.09401	510	0.09198			1	0.2919		410	0.00939	410	0.00745	410	0.01127	410	0.01204	410	0.02223	410	0.02715	410	0.03465	410	0.04543	410	0.05928			1	0.69355				210	0.01748	210	0.04228	210
	512	0.08601	512	0.08211	512	0.08339	512	0.07774	512	0.08156	512	0.08979	512	0.08787						412	0.00885	412	0.00665	412	0.01067	412	0.01134	412	0.02123	412	0.02595	412	0.03305	412	0.04332	412	0.0565			1.5	1.01944				212	0.01312	212	0.03565	212
	514	0.08112	514	0.07756	514	0.07871	514	0.07345	514	0.07726	514	0.08551	514	0.08377						414	0.00838	414	0.00675	414	0.01007	414	0.01084	414	0.02043	414	0.02485	414	0.03215	414	0.04213	414	0.05472			2	1.3605				214	0.01066	214	0.02987	214
	516	0.07639	516	0.07329	516	0.07445	516	0.06947	516	0.07338	516	0.08168	516	0.08009						416	0.00814	416	0.00615	416	0.00957	416	0.01064	416	0.02013	416	0.02385	416	0.03135	416	0.04108	416	0.0535								216	0.0087	216	0.02486	216
	518	0.07178	518	0.06906	518	0.07022	518	0.06541	518	0.06968	518	0.07786	518	0.07662						418	0.00782	418	0.00465	418	0.00877	418	0.01014	418	0.01943	418	0.02345	418	0.03075	418	0.0408	418	0.05319								218	0.00688	218	0.01995	218
	520	0.06753	520	0.06503	520	0.06619	520	0.06185	520	0.06599	520	0.07435	520	0.07323						420	0.00761	420	0.00405	420	0.00847	420	0.00914	420	0.01893	420	0.02355	420	0.03045	420	0.04097	420	0.0536								220	0.00564	220	0.01554	220
	522	0.06334	522	0.06132	522	0.06231	522	0.05828	522	0.06261	522	0.07125	522	0.07021						422	0.00725	422	0.00385	422	0.00817	422	0.00904	422	0.01903	422	0.02355	422	0.03055	422	0.04183	422	0.05457								222	0.00437	222	0.01149	222
	524	0.05946	524	0.05774	524	0.05881	524	0.055	524	0.05953	524	0.06814	524	0.06749						424	0.00702	424	0.00355	424	0.00777	424	0.00854	424	0.01903	424	0.02405	424	0.03095	424	0.04314	424	0.05634								224	0.00375	224	0.00808	224
	526	0.05571	526	0.0544	526	0.05558	526	0.05202	526	0.05679	526	0.06563	526	0.06499						426	0.00699	426	0.00375	426	0.00767	426	0.00864	426	0.01913	426	0.02455	426	0.03165	426	0.04491	426	0.05871								226	0.00308	226	0.00567	226
	528	0.0523	528	0.05137	528	0.05223	528	0.04914	528	0.0541	528	0.06319	528	0.06289						428	0.00685	428	0.00415	428	0.00837	428	0.00944	428	0.02043	428	0.02565	428	0.03385	428	0.04721	428	0.06194								228	0.0034	228	0.00404	228
	530	0.049	530	0.04838	530	0.04949	530	0.04647	530	0.05165	530	0.06099	530	0.06105						430	0.00688	430	0.00435	430	0.00827	430	0.00964	430	0.02113	430	0.02695	430	0.03545	430	0.0501	430	0.06563								230	0.0036	230	0.00312	230
	532	0.04601	532	0.04556	532	0.0467	532	0.04402	532	0.04952	532	0.059	532	0.05929						432	0.00675	432	0.00435	432	0.00877	432	0.01014	432	0.02173	432	0.02875	432	0.03775	432	0.05339	432	0.07024								232	0.0041	232	0.00251	232
	534	0.04316	534	0.04311	534	0.04407	534	0.04172	534	0.04742	534	0.05738	534	0.0579						434	0.00679	434	0.00355	434	0.00827	434	0.01004	434	0.02203	434	0.02975	434	0.03925	434	0.05718	434	0.07531								234	0.00464	234	0.00186	234
	536	0.0404	536	0.0406	536	0.0415	536	0.03947	536	0.04552	536	0.05572	536	0.0566						436	0.00666	436	0.00435	436	0.00867	436	0.01064	436	0.02353	436	0.03225	436	0.04225	436	0.06151	436	0.08117								236	0.00513	236	0.00183	236
	538	0.03771	538	0.03829	538	0.03943	538	0.03756	538	0.04381	538	0.05448	538	0.05557						438	0.00649	438	0.00445	438	0.00937	438	0.01124	438	0.02503	438	0.03435	438	0.04505	438	0.06618	438	0.08739								238	0.00562	238	0.00167	238
	540	0.03526	540	0.03614	540	0.03722	540	0.03562	540	0.04235	540	0.05329	540	0.05484						440	0.00642	440	0.00495	440	0.00987	440	0.01194	440	0.02713	440	0.03735	440	0.04835	440	0.0713	440	0.09434								240	0.00611	240	0.0018	240
	542	0.033	542	0.03398	542	0.03503	542	0.03388	542	0.04094	542	0.05231	542	0.05425						442	0.00655	442	0.00505	442	0.01017	442	0.01284	442	0.02903	442	0.03965	442	0.05175	442	0.07693	442	0.10191								242	0.00635	242	0.00174	242
	544	0.03081	544	0.03205	544	0.03311	544	0.03219	544	0.03973	544	0.05143	544	0.0539						444	0.00661	444	0.00465	444	0.00997	444	0.01324	444	0.03053	444	0.04205	444	0.05545	444	0.08321	444	0.11042								244	0.00669	244	0.0018	244
	546	0.02882	546	0.0303	546	0.03151	546	0.0308	546	0.03875	546	0.05098	546	0.05385						446	0.00636	446	0.00495	446	0.01057	446	0.01434	446	0.03203	446	0.04565	446	0.05965	446	0.09008	446	0.11977								246	0.00639	246	0.00169	246
	548	0.02697	548	0.02874	548	0.03001	548	0.02951	548	0.03802	548	0.05093	548	0.05405						448	0.0064	448	0.00585	448	0.01167	448	0.01574	448	0.03513	448	0.04995	448	0.06515	448	0.09762	448	0.13009								248	0.00619	248	0.00154	248
	550	0.02524	550	0.0274	550	0.02854	550	0.02836	550	0.03732	550	0.05091	550	0.0544						450	0.00638	450	0.00595	450	0.01197	450	0.01624	450	0.03733	450	0.05385	450	0.07035	450	0.10594	450	0.14137								250	0.00621	250	0.00127	250
	552	0.02353	552	0.026	552	0.02721	552	0.02734	552	0.03679	552	0.0512	552	0.05485						452	0.0065	452	0.00635	452	0.01277	452	0.01754	452	0.04013	452	0.05885	452	0.07625	452	0.11522	452	0.15391								252	0.00577	252	0.00112	252
	554	0.0222	554	0.0249	554	0.02617	554	0.02637	554	0.0366	554	0.05165	554	0.05573						454	0.00648	454	0.00705	454	0.01327	454	0.01904	454	0.04333	454	0.06385	454	0.08275	454	0.12536	454	0.16765								254	0.00551	254	0.000939669	254
	556	0.02076	556	0.02363	556	0.02497	556	0.02559	556	0.03625	556	0.05206	556	0.05659						456	0.00647	456	0.00745	456	0.01407	456	0.02084	456	0.04683	456	0.06945	456	0.08965	456	0.13563	456	0.18215								256	0.00525	256	0.000689669	256
	558	0.01943	558	0.02256	558	0.02399	558	0.02482	558	0.03617	558	0.05263	558	0.05776						458	0.00646	458	0.00765	458	0.01497	458	0.02224	458	0.05063	458	0.07585	458	0.09715	458	0.14695	458	0.19721								258	0.00491	258	0.000509669	258
	560	0.01818	560	0.02141	560	0.02295	560	0.02417	560	0.03605	560	0.05314	560	0.0591						460	0.00656	460	0.00805	460	0.01567	460	0.02344	460	0.05423	460	0.08145	460	0.10495	460	0.15899	460	0.21351								260	0.00452	260	0.000459669	260
	562	0.01704	562	0.02033	562	0.02212	562	0.02357	562	0.03627	562	0.054	562	0.06064						462	0.00637	462	0.00835	462	0.01627	462	0.02524	462	0.05813	462	0.08805	462	0.11325	462	0.17239	462	0.23154								262	0.00431	262	0.000339669	262
	564	0.01588	564	0.01942	564	0.02129	564	0.02304	564	0.03647	564	0.05502	564	0.06239						464	0.00654	464	0.00875	464	0.01707	464	0.02674	464	0.06243	464	0.09505	464	0.12255	464	0.18602	464	0.25075								264	0.00405	264	7.96686e-05	264
	566	0.01489	566	0.01861	566	0.02061	566	0.02265	566	0.0369	566	0.05632	566	0.06444						466	0.00648	466	0.00935	466	0.01807	466	0.02874	466	0.06733	466	0.10305	466	0.13225	466	0.20089	466	0.27081								266	0.0039	266	9.96686e-05	266
	568	0.01399	568	0.01791	568	0.01999	568	0.02232	568	0.03747	568	0.05788	568	0.06656						468	0.00655	468	0.01025	468	0.01927	468	0.03144	468	0.07253	468	0.11175	468	0.14245	468	0.21765	468	0.29338								268	0.00366	268	1.96686e-05	268
	570	0.01314	570	0.01734	570	0.01956	570	0.02222	570	0.0381	570	0.05969	570	0.06892						470	0.00647	470	0.01065	470	0.02057	470	0.03374	470	0.07783	470	0.12065	470	0.15405	470	0.23505	470	0.31753								270	0.00368	270	-3.03314e-05	270
	572	0.01247	572	0.01681	572	0.01917	572	0.02217	572	0.03896	572	0.06169	572	0.07145						472	0.0066	472	0.01135	472	0.02177	472	0.03624	472	0.08443	472	0.13015	472	0.16645	472	0.25369	472	0.34346								272	0.0034	272	-0.000150331	272
	574	0.01164	574	0.01623	574	0.01857	574	0.02191	574	0.03965	574	0.06367	574	0.07421						474	0.00656	474	0.01255	474	0.02357	474	0.03894	474	0.09113	474	0.14065	474	0.18025	474	0.27383	474	0.37053								274	0.00342	274	-0.000340331	274
	576	0.01105	576	0.01592	576	0.01843	576	0.02201	576	0.04084	576	0.06588	576	0.07711						476	0.00663	476	0.01325	476	0.02497	476	0.04174	476	0.09803	476	0.15225	476	0.19475	476	0.29596	476	0.40054								276	0.00337	276	-0.000200331	276
	578	0.01045	578	0.01554	578	0.01808	578	0.02211	578	0.04177	578	0.06797	578	0.07998						478	0.00667	478	0.01385	478	0.02697	478	0.04514	478	0.10493	478	0.16355	478	0.20905	478	0.31786	478	0.43124								278	0.00314	278	-0.000180331	278
	580	0.00987	580	0.01503	580	0.01784	580	0.02215	580	0.04294	580	0.07026	580	0.0831						480	0.00664	480	0.01525	480	0.02907	480	0.04854	480	0.11293	480	0.17675	480	0.22505	480	0.34193	480	0.464								280	0.00331	280	-3.03314e-05	280
	582	0.00946	582	0.0148	582	0.01779	582	0.02237	582	0.04432	582	0.07277	582	0.08657						482	0.00668	482	0.01625	482	0.03067	482	0.05164	482	0.12053	482	0.18935	482	0.24125	482	0.36611	482	0.49672								282	0.00303	282	-0.000320331	282
	584	0.00892	584	0.01439	584	0.01766	584	0.02263	584	0.04554	584	0.07527	584	0.09003						484	0.00671	484	0.01715	484	0.03217	484	0.05534	484	0.12843	484	0.20235	484	0.25815	484	0.39151	484	0.53133								284	0.00302	284	-0.000260331	284
	586	0.00846	586	0.01414	586	0.01752	586	0.02295	586	0.04703	586	0.07801	586	0.09375						486	0.00672	486	0.01835	486	0.03417	486	0.05914	486	0.13723	486	0.21635	486	0.27485	486	0.41737	486	0.56688								286	0.0027	286	-0.000380331	286
	588	0.00817	588	0.01403	588	0.01761	588	0.02334	588	0.04859	588	0.08083	588	0.09758						488	0.00673	488	0.01915	488	0.03607	488	0.06284	488	0.14573	488	0.23065	488	0.29205	488	0.44383	488	0.60275								288	0.00294	288	-0.000450331	288
	590	0.00776	590	0.01379	590	0.01756	590	0.02373	590	0.05023	590	0.08384	590	0.10171						490	0.00687	490	0.02055	490	0.03857	490	0.06624	490	0.15493	490	0.24485	490	0.31085	490	0.47174	490	0.64033								290	0.00262	290	-0.000590331	290
	592	0.00748	592	0.01369	592	0.01769	592	0.02417	592	0.05202	592	0.08715	592	0.10604						492	0.00677	492	0.02165	492	0.04057	492	0.07024	492	0.16413	492	0.26005	492	0.33055	492	0.50154	492	0.68095								292	0.0027	292	-0.000420331	292
	594	0.00715	594	0.01361	594	0.01783	594	0.02466	594	0.05371	594	0.09025	594	0.1099						494	0.00673	494	0.02315	494	0.04297	494	0.07484	494	0.17433	494	0.27685	494	0.35095	494	0.5319	494	0.72301								294	0.00288	294	-0.000480331	294
	596	0.00689	596	0.01354	596	0.0179	596	0.02508	596	0.05553	596	0.09356	596	0.11425						496	0.00678	496	0.02455	496	0.04537	496	0.07944	496	0.18463	496	0.29375	496	0.37205	496	0.56253	496	0.76463								296	0.00285	296	-0.000310331	296
	598	0.00658	598	0.01358	598	0.01803	598	0.02567	598	0.05739	598	0.09701	598	0.11869						498	0.00675	498	0.02595	498	0.04777	498	0.08414	498	0.19543	498	0.31085	498	0.39375	498	0.59509	498	0.80866								298	0.00281	298	-0.000320331	298
	600	0.00632	600	0.01352	600	0.01826	600	0.02635	600	0.05932	600	0.10047	600	0.12325						500	0.00676	500	0.02715	500	0.05047	500	0.08824	500	0.20623	500	0.32805	500	0.41565	500	0.62797	500	0.85307								300	0.00275	300	-0.000330331	300
	602	0.00606	602	0.0136	602	0.01859	602	0.02694	602	0.0614	602	0.10431	602	0.12804						502	0.00675	502	0.02875	502	0.05277	502	0.09304	502	0.21713	502	0.34565	502	0.43785	502	0.66054	502	0.89844
	604	0.00599	604	0.01371	604	0.01882	604	0.02771	604	0.06353	604	0.10814	604	0.13294						504	0.00677	504	0.02995	504	0.05497	504	0.09764	504	0.22753	504	0.36255	504	0.45915	504	0.69179	504	0.94039
	606	0.00577	606	0.01373	606	0.01918	606	0.02843	606	0.06589	606	0.11203	606	0.13816						506	0.00669	506	0.03135	506	0.05717	506	0.10194	506	0.23813	506	0.37935	506	0.48045	506	0.72361	506	0.98378
	608	0.00558	608	0.01379	608	0.01942	608	0.02927	608	0.06807	608	0.11609	608	0.14324						508	0.00671	508	0.03305	508	0.06017	508	0.10664	508	0.24863	508	0.39635	508	0.50055	508	0.75459	508	1.026
	610	0.0054	610	0.01383	610	0.01977	610	0.02996	610	0.07036	610	0.12014	610	0.14869						510	0.00675	510	0.03445	510	0.06247	510	0.11154	510	0.25943	510	0.41355	510	0.52185	510	0.78598	510	1.06826
	612	0.00526	612	0.01401	612	0.02011	612	0.03085	612	0.07282	612	0.12431	612	0.15418						512	0.00668	512	0.03575	512	0.06457	512	0.11554	512	0.26953	512	0.42935	512	0.54155	512	0.81555	512	1.10768
	614	0.00511	614	0.01415	614	0.02051	614	0.03169	614	0.07524	614	0.12867	614	0.15972						514	0.00667	514	0.03705	514	0.06737	514	0.12004	514	0.27953	514	0.44535	514	0.56175	514	0.84472	514	1.1463
	616	0.00499	616	0.01423	616	0.02093	616	0.03252	616	0.07763	616	0.13301	616	0.16523						516	0.00667	516	0.03875	516	0.06997	516	0.12474	516	0.28873	516	0.46065	516	0.58055	516	0.87199	516	1.1821
	618	0.00498	618	0.01444	618	0.02135	618	0.0334	618	0.08026	618	0.13728	618	0.17087						518	0.00662	518	0.04015	518	0.07197	518	0.12914	518	0.29833	518	0.47585	518	0.59795	518	0.89755	518	1.21529
	620	0.00489	620	0.01465	620	0.02181	620	0.03435	620	0.08274	620	0.14164	620	0.17656						520	0.00656	520	0.04095	520	0.07397	520	0.13294	520	0.30723	520	0.48915	520	0.61465	520	0.92092	520	1.24511
	622	0.00486	622	0.0149	622	0.02222	622	0.03524	622	0.08531	622	0.14628	622	0.18218						522	0.00662	522	0.04195	522	0.07607	522	0.13634	522	0.31573	522	0.50125	522	0.62995	522	0.94198	522	1.27157
	624	0.00477	624	0.01507	624	0.02267	624	0.03618	624	0.08776	624	0.15073	624	0.18784						524	0.00645	524	0.04315	524	0.07837	524	0.13994	524	0.32303	524	0.51285	524	0.64305	524	0.96019	524	1.29372
	626	0.00469	626	0.01526	626	0.02319	626	0.03708	626	0.09038	626	0.15499	626	0.19363						526	0.00652	526	0.04405	526	0.07967	526	0.14284	526	0.32923	526	0.52245	526	0.65425	526	0.97591	526	1.31233
	628	0.00466	628	0.01545	628	0.02358	628	0.03799	628	0.09301	628	0.1596	628	0.19949						528	0.00643	528	0.04555	528	0.08147	528	0.14594	528	0.33553	528	0.53105	528	0.66475	528	0.98929	528	1.32801
	630	0.00461	630	0.01571	630	0.02409	630	0.03907	630	0.09567	630	0.16435	630	0.20536						530	0.00643	530	0.04565	530	0.08237	530	0.14794	530	0.34053	530	0.53775	530	0.67285	530	0.99987	530	1.3399
	632	0.00463	632	0.016	632	0.02465	632	0.04002	632	0.09837	632	0.16884	632	0.21133						532	0.00638	532	0.04625	532	0.08357	532	0.14994	532	0.34493	532	0.54395	532	0.67925	532	1.00851	532	1.34915
	634	0.00454	634	0.01612	634	0.02511	634	0.04104	634	0.10085	634	0.17331	634	0.2172						534	0.00631	534	0.04635	534	0.08417	534	0.15144	534	0.34803	534	0.54835	534	0.68425	534	1.01452	534	1.35545
	636	0.00449	636	0.01632	636	0.02556	636	0.04183	636	0.10345	636	0.17779	636	0.22278						536	0.00627	536	0.04695	536	0.08497	536	0.15284	536	0.35063	536	0.55195	536	0.68815	536	1.01889	536	1.35961
	638	0.0045	638	0.01654	638	0.02602	638	0.04286	638	0.10584	638	0.18199	638	0.22815						538	0.00632	538	0.04975	538	0.08687	538	0.15464	538	0.35303	538	0.55615	538	0.69345	538	1.02212	538	1.36305
	640	0.00442	640	0.0167	640	0.02644	640	0.04362	640	0.10826	640	0.18607	640	0.23367						540	0.00619	540	0.04965	540	0.08687	540	0.15504	540	0.35393	540	0.55705	540	0.69395	540	1.02207	540	1.36165
	642	0.00443	642	0.01688	642	0.02691	642	0.04459	642	0.11068	642	0.19006	642	0.23895						542	0.00607	542	0.04955	542	0.08687	542	0.15474	542	0.35383	542	0.55615	542	0.69335	542	1.01954	542	1.35713
	644	0.00438	644	0.0172	644	0.02727	644	0.04541	644	0.11294	644	0.19414	644	0.24392						544	0.00598	544	0.04945	544	0.08667	544	0.15474	544	0.35283	544	0.55395	544	0.69075	544	1.01448	544	1.34902
	646	0.0043	646	0.01733	646	0.02777	646	0.04621	646	0.11536	646	0.19834	646	0.24932						546	0.006	546	0.04905	546	0.08617	546	0.15394	546	0.35023	546	0.55025	546	0.68575	546	1.00673	546	1.33792
	648	0.00427	648	0.01749	648	0.02823	648	0.04713	648	0.11761	648	0.20206	648	0.25436						548	0.00591	548	0.04865	548	0.08557	548	0.15254	548	0.34743	548	0.54525	548	0.67885	548	0.99642	548	1.32407
	650	0.00427	650	0.01778	650	0.02865	650	0.04783	650	0.11988	650	0.20598	650	0.25922						550	0.00575	550	0.04795	550	0.08467	550	0.15104	550	0.34273	550	0.53885	550	0.67065	550	0.98369	550	1.30638
	652	0.00434	652	0.01789	652	0.02911	652	0.04864	652	0.122	652	0.20964	652	0.26379						552	0.00574	552	0.04735	552	0.08327	552	0.14864	552	0.33763	552	0.53095	552	0.66045	552	0.96792	552	1.28484
	654	0.0042	654	0.01813	654	0.02944	654	0.04942	654	0.12392	654	0.2132	654	0.26839						554	0.00568	554	0.04655	554	0.08197	554	0.14574	554	0.33143	554	0.52025	554	0.64875	554	0.94973	554	1.26011
	656	0.00421	656	0.01829	656	0.02976	656	0.05012	656	0.12589	656	0.21646	656	0.27271						556	0.00554	556	0.04555	556	0.08057	556	0.14264	556	0.32433	556	0.50875	556	0.63435	556	0.92806	556	1.23196
	658	0.0042	658	0.01846	658	0.03008	658	0.05076	658	0.12768	658	0.2194	658	0.27659						558	0.00546	558	0.04455	558	0.07847	558	0.13894	558	0.31613	558	0.49575	558	0.61785	558	0.90302	558	1.19829
	660	0.00413	660	0.01853	660	0.03031	660	0.0514	660	0.12915	660	0.22211	660	0.27999						560	0.00532	560	0.04315	560	0.07587	560	0.13494	560	0.30623	560	0.48115	560	0.59885	560	0.87492	560	1.16076
	662	0.0042	662	0.01877	662	0.03071	662	0.05204	662	0.13085	662	0.22492	662	0.28359						562	0.00534	562	0.04145	562	0.07287	562	0.12954	562	0.29513	562	0.46305	562	0.57765	562	0.84345	562	1.11901
	664	0.00406	664	0.01881	664	0.03101	664	0.05247	664	0.13212	664	0.2272	664	0.28659						564	0.00517	564	0.03965	564	0.06947	564	0.12354	564	0.28303	564	0.44325	564	0.55445	564	0.80853	564	1.07395
	666	0.00412	666	0.01889	666	0.03112	666	0.05281	666	0.13332	666	0.22923	666	0.28915						566	0.00502	566	0.03785	566	0.06637	566	0.11804	566	0.26943	566	0.42245	566	0.52945	566	0.77059	566	1.02287
	668	0.00413	668	0.01902	668	0.03139	668	0.05341	668	0.13446	668	0.23107	668	0.2916						568	0.00495	568	0.03565	568	0.06287	568	0.11224	568	0.25553	568	0.40105	568	0.50215	568	0.72975	568	0.96843
	670	0.00395	670	0.01899	670	0.03142	670	0.05369	670	0.13531	670	0.23258	670	0.29366						570	0.00495	570	0.03375	570	0.05967	570	0.10524	570	0.24053	570	0.37715	570	0.47225	570	0.68698	570	0.91286
	672	0.00395	672	0.01911	672	0.03153	672	0.05388	672	0.13617	672	0.23394	672	0.2954						572	0.0047	572	0.03165	572	0.05597	572	0.09844	572	0.22553	572	0.35295	572	0.44275	572	0.64357	572	0.85548
	674	0.00398	674	0.01914	674	0.03173	674	0.05416	674	0.13671	674	0.23491	674	0.29674						574	0.00458	574	0.02955	574	0.05247	574	0.09174	574	0.21003	574	0.32835	574	0.41245	574	0.59868	574	0.79543
	676	0.00395	676	0.01913	676	0.03178	676	0.05433	676	0.13726	676	0.23577	676	0.29791						576	0.00454	576	0.02715	576	0.04857	576	0.08464	576	0.19413	576	0.30355	576	0.38105	576	0.55233	576	0.73542
	678	0.00392	678	0.01915	678	0.03188	678	0.05446	678	0.1375	678	0.23628	678	0.29865						578	0.00446	578	0.02505	578	0.04437	578	0.07784	578	0.17833	578	0.27825	578	0.34955	578	0.50708	578	0.6754
	680	0.00385	680	0.01894	680	0.03173	680	0.05439	680	0.13767	680	0.23656	680	0.29919						580	0.00439	580	0.02265	580	0.04047	580	0.07094	580	0.16213	580	0.25325	580	0.31865	580	0.46228	580	0.61627
	682	0.00383	682	0.01897	682	0.0317	682	0.0545	682	0.13776	682	0.23677	682	0.29942						582	0.00423	582	0.02035	582	0.03697	582	0.06364	582	0.14523	582	0.22805	582	0.28745	582	0.41682	582	0.5552
	684	0.00374	684	0.01896	684	0.03167	684	0.05441	684	0.13776	684	0.23662	684	0.29939						584	0.00413	584	0.01805	584	0.03287	584	0.05644	584	0.12913	584	0.20265	584	0.25555	584	0.37181	584	0.49672
	686	0.00377	686	0.0189	686	0.03164	686	0.05436	686	0.13761	686	0.23632	686	0.29905						586	0.00406	586	0.01635	586	0.02957	586	0.04964	586	0.11413	586	0.17865	586	0.22615	586	0.3298	586	0.44154
	688	0.00371	688	0.01879	688	0.03161	688	0.05425	688	0.13746	688	0.23599	688	0.29883						588	0.00388	588	0.01485	588	0.02637	588	0.04344	588	0.09993	588	0.15645	588	0.19805	588	0.2896	588	0.38778
	690	0.00364	690	0.01867	690	0.03137	690	0.05408	690	0.13717	690	0.2353	690	0.29796						590	0.00373	590	0.01325	590	0.02377	590	0.03794	590	0.08693	590	0.13615	590	0.17265	590	0.25206	590	0.33761
	692	0.0036	692	0.01849	692	0.03124	692	0.05381	692	0.13653	692	0.23438	692	0.29679						592	0.00383	592	0.01145	592	0.02047	592	0.03284	592	0.07523	592	0.11735	592	0.14935	592	0.21847	592	0.29339
	694	0.00344	694	0.01842	694	0.03107	694	0.05366	694	0.13591	694	0.23336	694	0.29544						594	0.00364	594	0.01025	594	0.01787	594	0.02814	594	0.06493	594	0.10105	594	0.12925	594	0.1896	594	0.2555
	696	0.00341	696	0.01827	696	0.03077	696	0.05324	696	0.13513	696	0.23199	696	0.29393						596	0.00353	596	0.00885	596	0.01567	596	0.02434	596	0.05573	596	0.08625	596	0.11115	596	0.16281	596	0.2197
	698	0.00346	698	0.01811	698	0.03059	698	0.05292	698	0.13429	698	0.23058	698	0.29217						598	0.00354	598	0.00815	598	0.01447	598	0.02094	598	0.04763	598	0.07345	598	0.09495	598	0.13938	598	0.18872
	700	0.00338	700	0.01799	700	0.03041	700	0.05254	700	0.13335	700	0.229	700	0.2903						600	0.0034	600	0.00725	600	0.01267	600	0.01764	600	0.04063	600	0.06275	600	0.08065	600	0.11852	600	0.1611
	702	0.00324	702	0.0178	702	0.03004	702	0.05203	702	0.13232	702	0.2272	702	0.28817						602	0.00347	602	0.00645	602	0.01117	602	0.01484	602	0.03493	602	0.05265	602	0.06865	602	0.10096	602	0.13766
	704	0.00322	704	0.01756	704	0.02981	704	0.05157	704	0.13116	704	0.22532	704	0.28568						604	0.00321	604	0.00545	604	0.00987	604	0.01254	604	0.02963	604	0.04455	604	0.05775	604	0.08498	604	0.11632
	706	0.00327	706	0.01741	706	0.02951	706	0.0513	706	0.13021	706	0.2235	706	0.28338						606	0.0032	606	0.00505	606	0.00897	606	0.01064	606	0.02463	606	0.03725	606	0.04845	606	0.0713	606	0.09802
	708	0.00303	708	0.01712	708	0.02909	708	0.05056	708	0.12881	708	0.22123	708	0.28078						608	0.00321	608	0.00435	608	0.00777	608	0.00924	608	0.02043	608	0.03075	608	0.04035	608	0.05973	608	0.08248
	710	0.0031	710	0.01692	710	0.02883	710	0.05002	710	0.1276	710	0.21901	710	0.27808						610	0.00302	610	0.00425	610	0.00687	610	0.00794	610	0.01743	610	0.02555	610	0.03385	610	0.05011	610	0.06953
	712	0.00299	712	0.01667	712	0.0285	712	0.04958	712	0.12625	712	0.21666	712	0.2751						612	0.00302	612	0.00355	612	0.00617	612	0.00634	612	0.01483	612	0.02125	612	0.02835	612	0.04186	612	0.05822
	714	0.00297	714	0.01659	714	0.02814	714	0.04904	714	0.12473	714	0.21423	714	0.27191						614	0.00299	614	0.00275	614	0.00517	614	0.00484	614	0.01203	614	0.01735	614	0.02365	614	0.03524	614	0.0492
	716	0.00288	716	0.01619	716	0.02772	716	0.04832	716	0.1232	716	0.21152	716	0.26866						616	0.00298	616	0.00255	616	0.00497	616	0.00434	616	0.01033	616	0.01415	616	0.02025	616	0.02995	616	0.04172
	718	0.00275	718	0.01593	718	0.02725	718	0.04757	718	0.12141	718	0.20863	718	0.2652						618	0.00286	618	0.00265	618	0.00447	618	0.00394	618	0.00873	618	0.01235	618	0.01735	618	0.02531	618	0.03548
	720	0.00269	720	0.01567	720	0.02682	720	0.04702	720	0.11982	720	0.20582	720	0.26156						620	0.00286	620	0.00225	620	0.00447	620	0.00314	620	0.00723	620	0.01045	620	0.01465	620	0.02158	620	0.03035
	722	0.00251	722	0.01539	722	0.02642	722	0.04622	722	0.11804	722	0.20283	722	0.25783						622	0.00286	622	0.00245	622	0.00427	622	0.00294	622	0.00663	622	0.00915	622	0.01295	622	0.01867	622	0.02621
	724	0.00265	724	0.01522	724	0.026	724	0.04569	724	0.11642	724	0.19997	724	0.25434						624	0.00272	624	0.00275	624	0.00427	624	0.00294	624	0.00633	624	0.00765	624	0.01115	624	0.01607	624	0.02274
	726	0.00253	726	0.01491	726	0.02569	726	0.04486	726	0.11471	726	0.19706	726	0.25063						626	0.00275	626	0.00255	626	0.00417	626	0.00284	626	0.00603	626	0.00695	626	0.00975	626	0.01392	626	0.01968
	728	0.00246	728	0.01475	728	0.02533	728	0.04418	728	0.11312	728	0.19403	728	0.24691						628	0.00267	628	0.00235	628	0.00377	628	0.00264	628	0.00463	628	0.00605	628	0.00855	628	0.01202	628	0.01701
	730	0.00234	730	0.01441	730	0.02475	730	0.04332	730	0.11097	730	0.19084	730	0.24266						630	0.00264	630	0.00235	630	0.00357	630	0.00214	630	0.00413	630	0.00495	630	0.00775	630	0.01056	630	0.01487
	732	0.00233	732	0.0142	732	0.02432	732	0.04265	732	0.10917	732	0.18758	732	0.23865						632	0.0025	632	0.00205	632	0.00357	632	0.00164	632	0.00353	632	0.00415	632	0.00665	632	0.00927	632	0.01305
	734	0.00227	734	0.01386	734	0.02382	734	0.04186	734	0.10707	734	0.18408	734	0.2343						634	0.00265	634	0.00205	634	0.00357	634	0.00164	634	0.00333	634	0.00375	634	0.00615	634	0.00816	634	0.01146
	736	0.00231	736	0.01362	736	0.02342	736	0.04106	736	0.10518	736	0.1806	736	0.22991						636	0.00242	636	0.00195	636	0.00357	636	0.00124	636	0.00313	636	0.00315	636	0.00535	636	0.00724	636	0.01008
	738	0.00222	738	0.01332	738	0.02288	738	0.04024	738	0.10301	738	0.17699	738	0.22533						638	0.00247	638	0.00185	638	0.00337	638	0.00134	638	0.00283	638	0.00245	638	0.00465	638	0.00658	638	0.00904
	740	0.00222	740	0.01301	740	0.02236	740	0.0394	740	0.10093	740	0.17345	740	0.22068						640	0.00246	640	0.00185	640	0.00317	640	0.00164	640	0.00293	640	0.00295	640	0.00455	640	0.00587	640	0.00802
	742	0.0022	742	0.01285	742	0.0219	742	0.03858	742	0.09877	742	0.16958	742	0.21591						642	0.00243	642	0.00165	642	0.00307	642	0.00114	642	0.00233	642	0.00235	642	0.00415	642	0.00532	642	0.0073
	744	0.00205	744	0.01238	744	0.02145	744	0.03774	744	0.09655	744	0.16596	744	0.21115						644	0.00245	644	0.00165	644	0.00297	644	0.00124	644	0.00233	644	0.00195	644	0.00355	644	0.00488	644	0.00658
	746	0.00208	746	0.01222	746	0.02086	746	0.03682	746	0.09439	746	0.16204	746	0.20635						646	0.00235	646	0.00195	646	0.00327	646	0.00154	646	0.00263	646	0.00205	646	0.00385	646	0.00453	646	0.0059
	748	0.00188	748	0.01167	748	0.02023	748	0.03576	748	0.09196	748	0.15801	748	0.20137						648	0.00238	648	0.00195	648	0.00317	648	0.00194	648	0.00223	648	0.00165	648	0.00385	648	0.00418	648	0.00549
	750	0.00195	750	0.01168	750	0.02	750	0.03508	750	0.08986	750	0.15437	750	0.19653						650	0.00229	650	0.00185	650	0.00287	650	0.00124	650	0.00193	650	0.00125	650	0.00315	650	0.00381	650	0.0051
	752	0.00188	752	0.01131	752	0.01935	752	0.03421	752	0.08777	752	0.15053	752	0.19179
	754	0.00184	754	0.01095	754	0.0188	754	0.03335	754	0.08532	754	0.14641	754	0.18682
	756	0.00185	756	0.0106	756	0.01826	756	0.03242	756	0.08315	756	0.14253	756	0.18189
	758	0.00184	758	0.01037	758	0.01771	758	0.03142	758	0.08082	758	0.13858	758	0.17669
	760	0.00186	760	0.01002	760	0.01715	760	0.03054	760	0.07847	760	0.13423	760	0.1713
	762	0.00179	762	0.00987	762	0.01681	762	0.02971	762	0.07612	762	0.13058	762	0.16638
	764	0.00193	764	0.00942	764	0.01621	764	0.02876	764	0.07373	764	0.12655	764	0.16112
	766	0.0018	766	0.00926	766	0.01564	766	0.02785	766	0.0715	766	0.1226	766	0.15616
	768	0.0018	768	0.00901	768	0.01527	768	0.02701	768	0.0693	768	0.11873	768	0.15131
	770	0.00177	770	0.00854	770	0.01461	770	0.02613	770	0.06703	770	0.11483	770	0.14642
	772	0.00182	772	0.00826	772	0.01408	772	0.02523	772	0.06483	772	0.11074	772	0.14133
	774	0.00169	774	0.00789	774	0.01358	774	0.02432	774	0.06238	774	0.10662	774	0.1363
	776	0.00161	776	0.00766	776	0.01303	776	0.02342	776	0.06009	776	0.10248	776	0.13133
	778	0.00166	778	0.00731	778	0.0126	778	0.02243	778	0.05784	778	0.09867	778	0.12628
	780	0.00149	780	0.00681	780	0.0121	780	0.02166	780	0.05544	780	0.09453	780	0.12115
	782	0.00156	782	0.00661	782	0.0115	782	0.0207	782	0.05326	782	0.09066	782	0.11629
	784	0.00169	784	0.00659	784	0.01114	784	0.01993	784	0.05122	784	0.08704	784	0.11149
	786	0.0016	786	0.00623	786	0.01065	786	0.01914	786	0.04904	786	0.08328	786	0.10689
	788	0.00153	788	0.00594	788	0.01013	788	0.01816	788	0.04692	788	0.07958	788	0.1024
	790	0.00148	790	0.00556	790	0.00953	790	0.01741	790	0.0448	790	0.07605	790	0.09777
	792	0.00142	792	0.00536	792	0.0091	792	0.01655	792	0.04273	792	0.07252	792	0.09334
	794	0.00139	794	0.00496	794	0.00871	794	0.01572	794	0.041	794	0.06934	794	0.08923
	796	0.00148	796	0.00484	796	0.00837	796	0.01515	796	0.03901	796	0.06595	796	0.08513
	798	0.00143	798	0.00462	798	0.00776	798	0.01445	798	0.03717	798	0.0628	798	0.08093
	800	0.00139	800	0.00438	800	0.00754	800	0.01366	800	0.03518	800	0.05957	800	0.07688
	802	0.00125	802	0.00404	802	0.00689	802	0.01275	802	0.0334	802	0.05626	802	0.07286
	804	0.00143	804	0.00378	804	0.00656	804	0.01214	804	0.03162	804	0.0534	804	0.06899
	806	0.00135	806	0.00362	806	0.00619	806	0.01143	806	0.03007	806	0.05068	806	0.06537
	808	0.00129	808	0.00349	808	0.00589	808	0.01095	808	0.02846	808	0.04782	808	0.06202
	810	0.00134	810	0.00328	810	0.00564	810	0.01028	810	0.02688	810	0.04508	810	0.05862
	812	0.00141	812	0.00306	812	0.00533	812	0.00981	812	0.02546	812	0.04251	812	0.05531
	814	0.00114	814	0.0028	814	0.00477	814	0.00899	814	0.02382	814	0.03986	814	0.05204
	816	0.00124	816	0.00265	816	0.00457	816	0.0086	816	0.0224	816	0.03732	816	0.04891
	818	0.00104	818	0.00215	818	0.00395	818	0.00796	818	0.02091	818	0.03481	818	0.04568
	820	0.00115	820	0.00216	820	0.00397	820	0.00739	820	0.01962	820	0.0327	820	0.0429
	822	0.001	822	0.00193	822	0.00351	822	0.00696	822	0.01827	822	0.03035	822	0.04005
	824	0.00092	824	0.00165	824	0.00308	824	0.00628	824	0.01693	824	0.02825	824	0.03711
	826	0.00077	826	0.00157	826	0.003	826	0.00575	826	0.01567	826	0.02622	826	0.03449
	828	0.00076	828	0.00151	828	0.00257	828	0.00526	828	0.01467	828	0.02447	828	0.03208
	830	0.00076	830	0.00145	830	0.0024	830	0.005	830	0.01358	830	0.02258	830	0.02966
	832	0.00058	832	0.0012	832	0.00218	832	0.0043	832	0.01241	832	0.02076	832	0.02717
	834	0.00063	834	0.00114	834	0.00188	834	0.00417	834	0.01144	834	0.01927	834	0.02521
	836	0.00032	836	0.00084	836	0.00153	836	0.00347	836	0.01033	836	0.01748	836	0.02306
	838	0.00023	838	0.00069	838	0.00125	838	0.00294	838	0.00928	838	0.01573	838	0.02089
	840	0.00035	840	0.00092	840	0.0013	840	0.00298	840	0.00857	840	0.01464	840	0.01926
	842	0.00021	842	0.00051	842	0.00118	842	0.00244	842	0.00787	842	0.01317	842	0.01722
	844	0.00035	844	0.00069	844	0.00095	844	0.00229	844	0.00706	844	0.01184	844	0.01563
	846	-3e-05	846	0.00045	846	0.00087	846	0.00183	846	0.00613	846	0.01084	846	0.01416
	848	0.00035	848	0.00052	848	0.00077	848	0.0016	848	0.00561	848	0.00943	848	0.01256
	850	0.00039	850	0.00051	850	0.0009	850	0.00159	850	0.00493	850	0.00858	850	0.01144
	852	0.00019	852	0.0004	852	0.00068	852	0.00144	852	0.00448	852	0.00759	852	0.00989
	854	0.00039	854	0.00043	854	0.00072	854	0.00121	854	0.00419	854	0.00711	854	0.00868
	856	0.00024	856	0.00052	856	0.00048	856	0.00082	856	0.00319	856	0.00558	856	0.00749
	858	0.00035	858	0.00039	858	-1e-05	858	0.00087	858	0.00274	858	0.00533	858	0.00616
	860	0.00027	860	0.0007	860	0.00011	860	0.00043	860	0.00257	860	0.00425	860	0.0056
	862	0.00056	862	0.00087	862	0.00065	862	0.00095	862	0.0022	862	0.00398	862	0.00459
	864	0.00032	864	-3e-05	864	-0.00017	864	0.0001	864	0.00128	864	0.00277	864	0.00304
	866	3e-05	866	0.00021	866	0.00054	866	0.00017	866	0.00091	866	0.00259	866	0.00244
	868	0.00042	868	0.00036	868	-0.00015	868	-0.00042	868	0.00052	868	0.0021	868	0.00202
	870	-0.00031	870	-9e-05	870	-0.00081	870	-0.00035	870	0.00032	870	0.00084	870	0.00059
	872	0.00057	872	-7e-05	872	-6e-05	872	1e-05	872	0.00032	872	0.00118	872	0.00109
	874	0.00022	874	-0.00035	874	0.00016	874	-0.00021	874	-0.00014	874	0.00031	874	0.00084
	876	0.00047	876	0.00023	876	-4e-05	876	-3e-05	876	0.00017	876	0.00011	876	8e-05
	878	6e-05	878	-0.00034	878	-0.00024	878	-0.00069	878	-0.00045	878	-0.0002	878	-9e-05
	880	-0.00083	880	-0.00027	880	-0.00024	880	-0.00092	880	-0.00069	880	-0.00071	880	-0.00062
	882	0.00061	882	0.00101	882	0.00023	882	-0.00026	882	0.00044	882	0.00036	882	0.00073
	884	0.00088	884	0.00101	884	0.00069	884	0.00037	884	0.00149	884	0.001	884	0.00082
	886	0.00071	886	0.00126	886	0.00073	886	-0.00045	886	0.00063	886	0.00209	886	-9e-05
	888	-0.00049	888	0.00065	888	-7e-05	888	-0.00065	888	0.001	888	0.0012	888	0.00014
	890	-0.00052	890	0.00011	890	0.00046	890	-0.00025	890	0.00011	890	0.00145	890	0.00037
	892	-0.00169	892	-0.00045	892	0.00029	892	0.00046	892	-0.0003	892	0.00156	892	0.00127
	894	0.00095	894	0.00124	894	0.00133	894	0.00148	894	0.00246	894	0.0043	894	0.00388
	896	0	896	5e-05	896	0.00047	896	-0.0002	896	0.0012	896	0.00383	896	0.00203
	898	-0.00164	898	0.00061	898	0.00086	898	-0.00069	898	0.00086	898	0.00454	898	0.0044
	900	-0.00091	900	0.00081	900	0.00177	900	0.00125	900	0.00401	900	0.00684	900	0.00728
[truncated: 33 more columns]

## Sheet: Suppl._Fig. 3
Suppl. Fig. 3a	Wavelength / nm	Absorbance / arb. u.												Suppl. Fig. 3b	Wavelength / nm	Absorbance / arb. u.												Suppl. Fig. 3c	Wavelength / nm	Absorbance / arb. u.
		N2		N2+acid		N2+talc		Air		Air+acid		Air+talc				N2		N2+acid		N2+talc		Air		Air+acid		Air+talc				N2		N2+acid		N2+talc		Air		Air+acid		Air+talc
	500	0.10303	850	0.00025	500	0.10312	850	-0.00038	850	-0.00179	500	0.09618			400	0.012	650	0.00564	400	0.02568	650	0.01285	400	0.04666	400	0.04587			200	0.32412	300	4e-05	200	0.43635	300	0.00047	200	0.6459	200	0.54906
	502	0.09763	848	-0.00025	502	0.098	848	-0.00088	848	0.00021	502	0.09088			402	0.01121	648	0.00544	402	0.02429	648	0.01315	402	0.04452	402	0.04395			202	0.15438	298	0.00054	202	0.24388	298	0.00057	202	0.43739	202	0.36687
	504	0.0928	846	0.00075	504	0.09334	846	0.00082	846	0.00101	504	0.0861			404	0.0104	646	0.00564	404	0.02295	646	0.01345	404	0.04271	404	0.04207			204	0.08066	296	0.00054	204	0.15653	296	0.00017	204	0.34049	204	0.28073
	506	0.08808	844	-0.00165	506	0.08886	844	-0.00018	844	-0.00109	506	0.08165			406	0.00992	644	0.00614	406	0.02189	644	0.01305	406	0.04124	406	0.04038			206	0.04817	294	0.00064	206	0.11255	294	0.00017	206	0.28855	206	0.23484
	508	0.08353	842	0.00085	508	0.08461	842	0.00032	842	0.00031	508	0.07749			408	0.00925	642	0.00614	408	0.02101	642	0.01305	408	0.04004	408	0.03909			208	0.03339	292	0.00054	208	0.0869	292	0.00077	208	0.25647	208	0.20553
	510	0.07896	840	-0.00015	510	0.0803	840	-0.00038	840	-0.00089	510	0.07311			410	0.00881	640	0.00624	410	0.02022	640	0.01305	410	0.03898	410	0.03768			210	0.02489	290	0.00074	210	0.06918	290	7e-05	210	0.2307	210	0.18264
	512	0.07485	838	-5e-05	512	0.07637	838	-0.00038	838	0.00021	512	0.06916			412	0.00848	638	0.00634	412	0.01974	638	0.01295	412	0.03793	412	0.03653			212	0.01932	288	0.00104	212	0.05495	288	0.00107	212	0.20655	212	0.16268
	514	0.0708	836	-0.00025	514	0.07241	836	0.00042	836	0.00131	514	0.06531			414	0.00811	636	0.00614	414	0.01923	636	0.01295	414	0.037	414	0.03553			214	0.01535	286	0.00164	214	0.04364	286	0.00127	214	0.18074	214	0.14423
	516	0.06672	834	0.00065	516	0.06873	834	0.00032	834	-0.00039	516	0.06152			416	0.0078	634	0.00594	416	0.01875	634	0.01285	416	0.03617	416	0.03475			216	0.01287	284	0.00034	216	0.03425	284	-3e-05	216	0.15601	216	0.12674
	518	0.06297	832	0.00015	518	0.06512	832	0.00042	832	0.00011	518	0.05777			418	0.00737	632	0.00614	418	0.01826	632	0.01305	418	0.03589	418	0.03382			218	0.01009	282	4e-05	218	0.02583	282	-0.00073	218	0.13182	218	0.10981
	520	0.05942	830	0.00095	520	0.0616	830	0.00092	830	0.00101	520	0.05436			420	0.007	630	0.00644	420	0.01799	630	0.01315	420	0.03521	420	0.03336			220	0.00787	280	4e-05	220	0.01897	280	0.00047	220	0.10955	220	0.09408
	522	0.05598	828	-0.00045	522	0.05825	828	0.00082	828	0.00081	522	0.0512			422	0.00693	628	0.00674	422	0.01772	628	0.01325	422	0.0345	422	0.03259			222	0.00609	278	0.00054	222	0.01412	278	0.00077	222	0.08912	222	0.07935
	524	0.05275	826	0.00025	524	0.05517	826	-0.00018	826	-0.00039	524	0.04807			424	0.0068	626	0.00684	424	0.01747	626	0.01375	424	0.03385	424	0.03234			224	0.00447	276	0.00164	224	0.01125	276	0.00077	224	0.07292	224	0.06713
	526	0.04966	824	-0.00025	526	0.05227	824	-0.00038	824	0.00041	526	0.04522			426	0.00664	624	0.00714	426	0.0175	624	0.01425	426	0.03328	426	0.03207			226	0.00389	274	0.00144	226	0.00955	274	0.00027	226	0.05917	226	0.05729
	528	0.04696	822	0.00085	528	0.04955	822	0.00122	822	0.00181	528	0.04276			428	0.00657	622	0.00744	428	0.0174	622	0.01495	428	0.03272	428	0.03181			228	0.00369	272	0.00214	228	0.00909	272	0.00207	228	0.04911	228	0.04931
	530	0.04431	820	0.00085	530	0.04688	820	0.00012	820	0.00161	530	0.04025			430	0.00635	620	0.00734	430	0.01767	620	0.01545	430	0.03223	430	0.03186			230	0.00431	270	0.00234	230	0.00962	270	0.00137	230	0.04075	230	0.04246
	532	0.04182	818	0.00115	532	0.04465	818	-0.00038	818	0.00051	532	0.03776			432	0.00635	618	0.00744	432	0.01788	618	0.01615	432	0.03181	432	0.0321			232	0.0049	268	0.00304	232	0.01069	268	0.00297	232	0.03445	232	0.03779
	534	0.03961	816	0.00175	534	0.04237	816	0.00072	816	0.00121	534	0.03551			434	0.00628	616	0.00794	434	0.01808	616	0.01725	434	0.03162	434	0.03218			234	0.00554	266	0.00394	234	0.01228	266	0.00297	234	0.02981	234	0.03458
	536	0.03738	814	0.00235	536	0.04016	814	0.00092	814	0.00191	536	0.03352			436	0.00635	614	0.00804	436	0.01826	614	0.01815	436	0.03116	436	0.03275			236	0.00624	264	0.00434	236	0.01402	264	0.00397	236	0.02655	236	0.03238
	538	0.03512	812	0.00205	538	0.03807	812	0.00102	812	0.00251	538	0.03167			438	0.0066	612	0.00824	438	0.01861	612	0.01955	438	0.03103	438	0.03311			238	0.00672	262	0.00564	238	0.01565	262	0.00467	238	0.02415	238	0.0312
	540	0.03303	810	0.00145	540	0.03613	810	0.00072	810	0.00131	540	0.0297			440	0.0065	610	0.00854	440	0.01902	610	0.02105	440	0.03072	440	0.0338			240	0.00718	260	0.00584	240	0.01689	260	0.00467	240	0.02208	240	0.03057
	542	0.03123	808	0.00255	542	0.03416	808	0.00152	808	0.00121	542	0.02801			442	0.00654	608	0.00874	442	0.0194	608	0.02275	442	0.03061	442	0.03463			242	0.00779	258	0.00614	242	0.01808	258	0.00537	242	0.02053	242	0.02988
	544	0.02948	806	0.00315	544	0.03226	806	0.00102	806	0.00281	544	0.02628			444	0.00669	606	0.00904	444	0.0199	606	0.02515	444	0.0304	444	0.03548			244	0.00789	256	0.00784	244	0.01872	256	0.00637	244	0.01951	244	0.0296
	546	0.02785	804	0.00265	546	0.03074	804	0.00122	804	0.00281	546	0.02477			446	0.00669	604	0.00944	446	0.02053	604	0.02805	446	0.03034	446	0.03635			246	0.00804	254	0.00874	246	0.01899	254	0.00757	246	0.018	246	0.02869
	548	0.02626	802	0.00305	548	0.02935	802	0.00062	802	0.00161	548	0.02338			448	0.00684	602	0.00994	448	0.02118	602	0.03145	448	0.03034	448	0.03769			248	0.00773	252	0.00924	248	0.01872	252	0.00657	248	0.0167	248	0.02791
	550	0.02501	800	0.00275	550	0.02821	800	0.00182	800	0.00241	550	0.02219			450	0.00703	600	0.01064	450	0.0219	600	0.03555	450	0.03021	450	0.03889			250	0.00731	250	0.00994	250	0.01821	250	0.00717	250	0.01556	250	0.02683
	552	0.02355	798	0.00135	552	0.02699	798	-0.00038	798	0.00141	552	0.02103			452	0.00714	598	0.01134	452	0.02264	598	0.04005	452	0.03014	452	0.04037			252	0.00701	248	0.00944	252	0.01732	248	0.00827	252	0.01457	252	0.02556
	554	0.02228	796	0.00315	554	0.02594	796	0.00202	796	0.00141	554	0.01993			454	0.00742	596	0.01194	454	0.02359	596	0.04485	454	0.03012	454	0.0421			254	0.00653	246	0.01094	254	0.01615	246	0.00877	254	0.01369	254	0.02432
	556	0.02122	794	0.00335	556	0.02487	794	0.00282	794	0.00301	556	0.019			456	0.00755	594	0.01264	456	0.02448	594	0.05075	456	0.03014	456	0.04384			256	0.00596	244	0.01204	256	0.01515	244	0.00987	256	0.0128	256	0.02288
	558	0.02013	792	0.00345	558	0.02364	792	0.00282	792	0.00291	558	0.01784			458	0.00769	592	0.01354	458	0.02559	592	0.05755	458	0.03017	458	0.04585			258	0.00538	242	0.01224	258	0.0135	242	0.00897	258	0.01172	258	0.02147
	560	0.0191	790	0.00505	560	0.02261	790	0.00232	790	0.00301	560	0.01711			460	0.00785	590	0.01454	460	0.02652	590	0.06485	460	0.03001	460	0.04783			260	0.00504	240	0.01454	260	0.01236	240	0.01007	260	0.01065	260	0.01995
	562	0.0182	788	0.00465	562	0.02152	788	0.00172	788	0.00281	562	0.0163			462	0.00806	588	0.01554	462	0.02771	588	0.07265	462	0.02999	462	0.05018			262	0.00451	238	0.01304	262	0.01125	238	0.01097	262	0.01003	262	0.01856
	564	0.01718	786	0.00405	564	0.0206	786	0.00212	786	0.00251	564	0.01548			464	0.00835	586	0.01644	464	0.02903	586	0.08135	464	0.03009	464	0.0525			264	0.00396	236	0.01414	264	0.01012	236	0.01247	264	0.00907	264	0.0175
	566	0.01639	784	0.00435	566	0.01971	784	0.00332	784	0.00251	566	0.01488			466	0.00854	584	0.01764	466	0.03023	584	0.09075	466	0.03028	466	0.05517			266	0.00363	234	0.01554	266	0.00899	234	0.01467	266	0.00823	266	0.01617
	568	0.01572	782	0.00475	568	0.01895	782	0.00302	782	0.00291	568	0.01431			468	0.00885	582	0.01864	468	0.03165	582	0.09995	468	0.03016	468	0.05801			268	0.00315	232	0.01624	268	0.00807	232	0.01617	268	0.00738	268	0.01475
	570	0.01504	780	0.00315	570	0.01834	780	0.00262	780	0.00221	570	0.01377			470	0.00914	580	0.01964	470	0.03318	580	0.10945	470	0.03013	470	0.06103			270	0.00304	230	0.01524	270	0.00714	230	0.01877	270	0.00687	270	0.01359
	572	0.01445	778	0.00505	572	0.01783	778	0.00212	778	0.00351	572	0.01321			472	0.00938	578	0.02104	472	0.03484	578	0.11955	472	0.03016	472	0.06429			272	0.00274	228	0.01834	272	0.00649	228	0.02307	272	0.00597	272	0.01295
	574	0.01389	776	0.00505	574	0.01742	776	0.00392	776	0.00391	574	0.01283			474	0.00973	576	0.02214	474	0.03649	576	0.12975	474	0.03028	474	0.06785			274	0.00225	226	0.02024	274	0.00562	226	0.02957	274	0.00542	274	0.01163
	576	0.01319	774	0.00495	576	0.0169	774	0.00342	774	0.00281	576	0.01245			476	0.01012	574	0.02334	476	0.03829	574	0.13975	476	0.03018	476	0.07156			276	0.00219	224	0.02454	276	0.00498	224	0.03787	276	0.00485	276	0.01024
	578	0.01291	772	0.00625	578	0.01642	772	0.00392	772	0.00311	578	0.01223			478	0.01046	572	0.02474	478	0.04021	572	0.14945	478	0.03011	478	0.07556			278	0.00215	222	0.02904	278	0.00432	222	0.04817	278	0.00423	278	0.0094
	580	0.01241	770	0.00625	580	0.01599	770	0.00402	770	0.00361	580	0.01192			480	0.01079	570	0.02594	480	0.04224	570	0.15895	480	0.03013	480	0.07978			280	0.00207	220	0.03574	280	0.00365	220	0.06137	280	0.0038	280	0.00866
	582	0.01205	768	0.00545	582	0.01554	768	0.00402	768	0.00421	582	0.01167			482	0.01113	568	0.02684	482	0.0444	568	0.16785	482	0.03001	482	0.08395			282	0.00171	218	0.04294	282	0.00337	218	0.07557	282	0.00314	282	0.00812
	584	0.01161	766	0.00685	584	0.01509	766	0.00422	766	0.00441	584	0.01136			484	0.01152	566	0.02804	484	0.04656	566	0.17635	484	0.02985	484	0.08843			284	0.00157	216	0.05084	284	0.00271	216	0.09207	284	0.00282	284	0.00739
	586	0.01127	764	0.00605	586	0.01463	764	0.00332	764	0.00361	586	0.01131			486	0.01196	564	0.02914	486	0.0487	564	0.18445	486	0.02985	486	0.093			286	0.00152	214	0.05964	286	0.00232	214	0.10937	286	0.00222	286	0.00659
	588	0.01103	762	0.00745	588	0.01416	762	0.00472	762	0.00471	588	0.01121			488	0.01227	562	0.03014	488	0.05096	562	0.19185	488	0.02961	488	0.09797			288	0.00127	212	0.06914	288	0.00176	212	0.12357	288	0.00177	288	0.00621
	590	0.01069	760	0.00735	590	0.01391	760	0.00472	760	0.00471	590	0.0111			490	0.01258	560	0.03094	490	0.05327	560	0.19845	490	0.02956	490	0.10259			290	0.00101	210	0.08074	290	0.0014	210	0.13847	290	0.00111	290	0.00549
	592	0.01044	758	0.00685	592	0.01357	758	0.00462	758	0.00441	592	0.01097			492	0.01309	558	0.03174	492	0.05571	558	0.20455	492	0.02948	492	0.10797			292	0.00124	208	0.09704	292	0.00113	208	0.15647	292	0.000862956	292	0.00532
	594	0.0103	756	0.00715	594	0.01342	756	0.00452	756	0.00451	594	0.01099			494	0.01346	556	0.03274	494	0.05836	556	0.21025	494	0.02933	494	0.11336			294	0.00106	206	0.12264	294	0.00084	206	0.17907	294	0.000392956	294	0.00479
	596	0.0101	754	0.00795	596	0.01319	754	0.00502	754	0.00471	596	0.01094			496	0.01386	554	0.03334	496	0.06079	554	0.21505	496	0.02903	496	0.11893			296	0.00098	204	0.17624	296	0.00069	204	0.21777	296	-1.7044e-05	296	0.0042
	598	0.00999	752	0.00805	598	0.01305	752	0.00522	752	0.00491	598	0.01093			498	0.0142	552	0.03384	498	0.06362	552	0.21885	498	0.02879	498	0.12463			298	0.00083	202	0.28644	298	0.00045	202	0.29737	298	-0.000287044	298	0.00374
	600	0.00962	750	0.00775	600	0.01302	750	0.00462	750	0.00401	600	0.01111			500	0.01465	550	0.03454	500	0.06619	550	0.22225	500	0.02839	500	0.1304			300	0.00097	200	0.49324	300	7e-05	200	0.47707	300	-0.000987044	300	0.00342
	602	0.00966	748	0.00885	602	0.01293	748	0.00562	748	0.00511	602	0.01105			502	0.01507	548	0.03504	502	0.06887	548	0.22505	502	0.02818	502	0.13625
	604	0.00949	746	0.00875	604	0.01268	746	0.00592	746	0.00521	604	0.01115			504	0.0155	546	0.03534	504	0.07146	546	0.22715	504	0.02776	504	0.14189
	606	0.00941	744	0.00875	606	0.01242	744	0.00532	744	0.00551	606	0.01124			506	0.01584	544	0.03584	506	0.07424	544	0.22835	506	0.02756	506	0.1477
	608	0.0093	742	0.00845	608	0.01237	742	0.00542	742	0.00491	608	0.01129			508	0.01626	542	0.03614	508	0.0768	542	0.22905	508	0.02718	508	0.15342
	610	0.00928	740	0.00875	610	0.01222	740	0.00522	740	0.00471	610	0.0115			510	0.01656	540	0.03644	510	0.07955	540	0.22925	510	0.02681	510	0.15913
	612	0.00912	738	0.00925	612	0.01217	738	0.00582	738	0.00611	612	0.01157			512	0.01705	538	0.03664	512	0.08205	538	0.22895	512	0.02647	512	0.16471
	614	0.00915	736	0.00975	614	0.01206	736	0.00582	736	0.00591	614	0.01172			514	0.0174	536	0.03684	514	0.08479	536	0.22795	514	0.02602	514	0.17028
	616	0.00915	734	0.01075	616	0.01201	734	0.00682	734	0.00631	616	0.01191			516	0.0177	534	0.03674	516	0.08717	534	0.22625	516	0.02587	516	0.17563
	618	0.009	732	0.01025	618	0.0119	732	0.00662	732	0.00611	618	0.01203			518	0.01819	532	0.03674	518	0.08971	532	0.22425	518	0.02543	518	0.18069
	620	0.00898	730	0.01085	620	0.01185	730	0.00662	730	0.00591	620	0.01227			520	0.01841	530	0.03674	520	0.09196	530	0.22175	520	0.02541	520	0.18558
	622	0.00899	728	0.01125	622	0.01197	728	0.00742	728	0.00671	622	0.01239			522	0.0187	528	0.03684	522	0.0943	528	0.21885	522	0.02506	522	0.19016
	624	0.00901	726	0.01085	624	0.0119	726	0.00712	726	0.00691	624	0.01264			524	0.01897	526	0.03694	524	0.09627	526	0.21555	524	0.02475	524	0.19438
	626	0.00909	724	0.01095	626	0.0119	724	0.00702	724	0.00661	626	0.01278			526	0.01924	524	0.03684	526	0.09805	524	0.21175	526	0.02454	526	0.19821
	628	0.00913	722	0.01245	628	0.01181	722	0.00782	722	0.00731	628	0.01308			528	0.01955	522	0.03644	528	0.09961	522	0.20735	528	0.02434	528	0.20147
	630	0.00903	720	0.01265	630	0.01174	720	0.00842	720	0.00781	630	0.0133			530	0.01966	520	0.03614	530	0.10098	520	0.20275	530	0.02413	530	0.20423
	632	0.00916	718	0.01315	632	0.01176	718	0.00872	718	0.00801	632	0.01347			532	0.01989	518	0.03594	532	0.10216	518	0.19785	532	0.02376	532	0.20654
	634	0.00901	716	0.01275	634	0.01181	716	0.00852	716	0.00771	634	0.01353			534	0.02006	516	0.03594	534	0.10296	516	0.19245	534	0.02359	534	0.20834
	636	0.00922	714	0.01305	636	0.01178	714	0.00862	714	0.00781	636	0.01387			536	0.0202	514	0.03564	536	0.10374	514	0.18685	536	0.02325	536	0.2098
	638	0.00924	712	0.01365	638	0.01174	712	0.00932	712	0.00851	638	0.0141			538	0.02031	512	0.03544	538	0.10435	512	0.18115	538	0.02276	538	0.21097
	640	0.00919	710	0.01405	640	0.01169	710	0.00942	710	0.00881	640	0.01428			540	0.02019	510	0.03524	540	0.10467	510	0.17515	540	0.02248	540	0.21132
	642	0.00918	708	0.01405	642	0.0117	708	0.00932	708	0.00841	642	0.01436			542	0.0202	508	0.03494	542	0.10438	508	0.16915	542	0.02213	542	0.21126
	644	0.00921	706	0.01425	644	0.01174	706	0.00972	706	0.00901	644	0.01478			544	0.02005	506	0.03464	544	0.10404	506	0.16285	544	0.02174	544	0.21051
	646	0.00931	704	0.01485	646	0.0116	704	0.00982	704	0.00931	646	0.01482			546	0.0199	504	0.03444	546	0.10339	504	0.15675	546	0.02137	546	0.20929
	648	0.00932	702	0.01455	648	0.01165	702	0.00922	702	0.00871	648	0.01505			548	0.01963	502	0.03424	548	0.10266	502	0.15095	548	0.0212	548	0.20743
	650	0.00929	700	0.01425	650	0.01165	700	0.00922	700	0.00901	650	0.01513			550	0.01948	500	0.03414	550	0.10173	500	0.14505	550	0.02096	550	0.20518
	652	0.00927	698	0.01495	652	0.0116	698	0.01002	698	0.00961	652	0.01549			552	0.01912	498	0.03364	552	0.10034	498	0.13855	552	0.02072	552	0.20217
	654	0.00947	696	0.01505	654	0.01172	696	0.00982	696	0.00921	654	0.01546			554	0.01876	496	0.03354	554	0.09868	496	0.13265	554	0.02044	554	0.19869
	656	0.00936	694	0.01585	656	0.01161	694	0.01052	694	0.00971	656	0.0156			556	0.01842	494	0.03334	556	0.09658	494	0.12665	556	0.02013	556	0.19433
	658	0.00934	692	0.01615	658	0.01158	692	0.01042	692	0.01011	658	0.01576			558	0.01784	492	0.03284	558	0.0939	492	0.12115	558	0.01964	558	0.18915
	660	0.00945	690	0.01585	660	0.01158	690	0.01062	690	0.01011	660	0.01579			560	0.01732	490	0.03264	560	0.0912	490	0.11595	560	0.01913	560	0.18361
	662	0.00939	688	0.01595	662	0.01159	688	0.01072	688	0.01011	662	0.01593			562	0.01664	488	0.03234	562	0.08795	488	0.10995	562	0.01857	562	0.17715
	664	0.00951	686	0.01695	664	0.01163	686	0.01102	686	0.01061	664	0.016			564	0.01597	486	0.03194	564	0.08445	486	0.10455	564	0.01799	564	0.16997
	666	0.00936	684	0.01655	666	0.01153	684	0.01092	684	0.01021	666	0.01601			566	0.01539	484	0.03194	566	0.08065	484	0.09985	566	0.01757	566	0.16236
	668	0.00946	682	0.01685	668	0.01143	682	0.01102	682	0.01011	668	0.01613			568	0.01469	482	0.03134	568	0.07681	482	0.09465	568	0.01721	568	0.15435
	670	0.00935	680	0.01685	670	0.01151	680	0.01082	680	0.01011	670	0.01603			570	0.01383	480	0.03094	570	0.0726	480	0.09015	570	0.01663	570	0.14594
	672	0.00939	678	0.01665	672	0.0114	678	0.01112	678	0.01041	672	0.01607			572	0.01307	478	0.03034	572	0.06862	478	0.08555	572	0.01674	572	0.13721
	674	0.00934	676	0.01725	674	0.01142	676	0.01162	676	0.01061	674	0.01604			574	0.0124	476	0.03024	574	0.06427	476	0.08135	574	0.01609	574	0.12811
	676	0.00929	674	0.01715	676	0.01112	674	0.01182	674	0.01061	676	0.01595			576	0.01155	474	0.02964	576	0.05993	474	0.07725	576	0.01584	576	0.11929
	678	0.00932	672	0.01725	678	0.01111	672	0.01202	672	0.01071	678	0.01595			578	0.01083	472	0.02954	578	0.05556	472	0.07335	578	0.01529	578	0.1104
	680	0.00915	670	0.01765	680	0.01104	670	0.01222	670	0.01071	680	0.01595			580	0.00999	470	0.02924	580	0.05136	470	0.06965	580	0.01477	580	0.10122
	682	0.00917	668	0.01745	682	0.01099	668	0.01182	668	0.01071	682	0.01573			582	0.00917	468	0.02894	582	0.04675	468	0.06635	582	0.01429	582	0.09211
	684	0.00897	666	0.01785	684	0.01097	666	0.01212	666	0.01081	684	0.01568			584	0.0083	466	0.02874	584	0.0423	466	0.06315	584	0.01372	584	0.083
	686	0.0089	664	0.01755	686	0.01067	664	0.01232	664	0.01071	686	0.01556			586	0.00757	464	0.02834	586	0.03809	464	0.06005	586	0.01326	586	0.07453
	688	0.00882	662	0.01775	688	0.01065	662	0.01232	662	0.01081	688	0.01551			588	0.00682	462	0.02814	588	0.03414	462	0.05695	588	0.01277	588	0.06624
	690	0.00881	660	0.01765	690	0.01059	660	0.01222	660	0.01081	690	0.01541			590	0.00608	460	0.02774	590	0.03047	460	0.05435	590	0.01216	590	0.05893
	692	0.00867	658	0.01765	692	0.01047	658	0.01252	658	0.01101	692	0.01521			592	0.00538	458	0.02744	592	0.02711	458	0.05175	592	0.01168	592	0.05202
	694	0.00864	656	0.01725	694	0.01041	656	0.01252	656	0.01091	694	0.01492			594	0.00492	456	0.02714	594	0.02432	456	0.04925	594	0.01139	594	0.04607
	696	0.00853	654	0.01725	696	0.01027	654	0.01252	654	0.01081	696	0.01475			596	0.00441	454	0.02684	596	0.02172	454	0.04735	596	0.01117	596	0.04069
	698	0.00841	652	0.01775	698	0.01012	652	0.01242	652	0.01091	698	0.0146			598	0.00385	452	0.02684	598	0.01955	452	0.04545	598	0.01088	598	0.03618
	700	0.00837	650	0.01765	700	0.01004	650	0.01232	650	0.01081	700	0.01435			600	0.00341	450	0.02684	600	0.01746	450	0.04365	600	0.01065	600	0.03204
	702	0.00815	648	0.01715	702	0.00983	648	0.01212	648	0.01071	702	0.01417			602	0.00299	448	0.02654	602	0.01583	448	0.04145	602	0.01039	602	0.02815
	704	0.00812	646	0.01685	704	0.00961	646	0.01192	646	0.01061	704	0.01418			604	0.00273	446	0.02694	604	0.0142	446	0.04025	604	0.01013	604	0.02509
	706	0.00799	644	0.01725	706	0.00946	644	0.01202	644	0.01061	706	0.01374			606	0.00236	444	0.02664	606	0.01295	444	0.03895	606	0.0097	606	0.02234
	708	0.00795	642	0.01705	708	0.00938	642	0.01232	642	0.01091	708	0.01367			608	0.00222	442	0.02634	608	0.01174	442	0.03765	608	0.00955	608	0.01997
	710	0.00776	640	0.01665	710	0.00914	640	0.01262	640	0.01071	710	0.01336			610	0.00201	440	0.02654	610	0.01083	440	0.03645	610	0.00933	610	0.01808
	712	0.00757	638	0.01635	712	0.00919	638	0.01242	638	0.01041	712	0.01313			612	0.00172	438	0.02664	612	0.00997	438	0.03545	612	0.00908	612	0.01651
	714	0.00741	636	0.01615	714	0.0089	636	0.01232	636	0.01031	714	0.01298			614	0.00152	436	0.02654	614	0.00934	436	0.03445	614	0.0088	614	0.01514
	716	0.00727	634	0.01555	716	0.00868	634	0.01222	634	0.01031	716	0.01268			616	0.00148	434	0.02694	616	0.00879	434	0.03375	616	0.00866	616	0.01394
	718	0.00717	632	0.01545	718	0.00864	632	0.01232	632	0.01061	718	0.01234			618	0.00135	432	0.02684	618	0.00825	432	0.03295	618	0.00851	618	0.01308
	720	0.00716	630	0.01575	720	0.00859	630	0.01252	630	0.01051	720	0.01218			620	0.00124	430	0.02694	620	0.00805	430	0.03265	620	0.00843	620	0.0124
	722	0.00709	628	0.01555	722	0.00834	628	0.01242	628	0.01021	722	0.01187			622	0.00112	428	0.02734	622	0.00762	428	0.03245	622	0.00826	622	0.01171
	724	0.0068	626	0.01555	724	0.00816	626	0.01242	626	0.01021	724	0.01175			624	0.00118	426	0.02804	624	0.00743	426	0.03225	624	0.00813	624	0.01124
	726	0.00682	624	0.01555	726	0.00815	624	0.01262	624	0.01041	726	0.01142			626	0.00099	424	0.02854	626	0.00732	424	0.03185	626	0.00803	626	0.01076
	728	0.00654	622	0.01515	728	0.008	622	0.01282	622	0.01031	728	0.0111			628	0.00091	422	0.02894	628	0.0071	422	0.03225	628	0.00791	628	0.01033
	730	0.0064	620	0.01495	730	0.00785	620	0.01272	620	0.01011	730	0.01092			630	0.00077	420	0.02964	630	0.00703	420	0.03285	630	0.00783	630	0.01007
	732	0.00636	618	0.01485	732	0.00757	618	0.01262	618	0.01021	732	0.01064			632	0.00079	418	0.03034	632	0.00678	418	0.03345	632	0.0076	632	0.00964
	734	0.00623	616	0.01475	734	0.00754	616	0.01292	616	0.01051	734	0.01031			634	0.00069	416	0.03104	634	0.00674	416	0.03385	634	0.00754	634	0.00937
	736	0.00592	614	0.01455	736	0.00744	614	0.01282	614	0.01031	736	0.01013			636	0.00069	414	0.03194	636	0.00658	414	0.03485	636	0.00726	636	0.00913
	738	0.00594	612	0.01445	738	0.00718	612	0.01292	612	0.01021	738	0.00993			638	0.00074	412	0.03224	638	0.00648	412	0.03565	638	0.00739	638	0.00902
	740	0.0059	610	0.01425	740	0.00715	610	0.01312	610	0.01031	740	0.00966			640	0.00068	410	0.03324	640	0.00644	410	0.03705	640	0.00732	640	0.00872
	742	0.00568	608	0.01425	742	0.00702	608	0.01312	608	0.01031	742	0.00927			642	0.00056	408	0.03464	642	0.00621	408	0.03835	642	0.00715	642	0.00857
	744	0.0054	606	0.01455	744	0.00705	606	0.01332	606	0.01031	744	0.00897			644	0.00066	406	0.03624	644	0.00626	406	0.04015	644	0.00705	644	0.0085
	746	0.00531	604	0.01435	746	0.00669	604	0.01342	604	0.01041	746	0.00874			646	0.00059	404	0.03734	646	0.00614	404	0.04235	646	0.00698	646	0.00836
	748	0.00522	602	0.01425	748	0.00672	602	0.01352	602	0.01051	748	0.00857			648	0.00053	402	0.03924	648	0.0061	402	0.04475	648	0.00697	648	0.0083
	750	0.00508	600	0.01435	750	0.0065	600	0.01392	600	0.01081	750	0.0083			650	0.00047	400	0.04104	650	0.00614	400	0.04715	650	0.00678	650	0.00815
	752	0.005	598	0.01455	752	0.00644	598	0.01402	598	0.01101	752	0.00797
	754	0.00484	596	0.01475	754	0.00623	596	0.01422	596	0.01111	754	0.00764
	756	0.00457	594	0.01485	756	0.00616	594	0.01452	594	0.01131	756	0.00743
	758	0.00447	592	0.01485	758	0.00599	592	0.01462	592	0.01151	758	0.00717
	760	0.00434	590	0.01515	760	0.00586	590	0.01512	590	0.01171	760	0.00692
	762	0.00433	588	0.01525	762	0.00604	588	0.01532	588	0.01181	762	0.00664
	764	0.00408	586	0.01525	764	0.00601	586	0.01562	586	0.01211	764	0.0065
	766	0.00387	584	0.01575	766	0.00608	584	0.01632	584	0.01241	766	0.00624
	768	0.00377	582	0.01605	768	0.00592	582	0.01652	582	0.01271	768	0.00572
	770	0.00364	580	0.01645	770	0.00578	580	0.01682	580	0.01321	770	0.00564
	772	0.00348	578	0.01705	772	0.00553	578	0.01752	578	0.01381	772	0.00531
	774	0.00346	576	0.01725	774	0.00524	576	0.01822	576	0.01441	774	0.00504
	776	0.00324	574	0.01805	776	0.0051	574	0.01892	574	0.01501	776	0.00482
	778	0.00311	572	0.01875	778	0.00494	572	0.01942	572	0.01531	778	0.00461
	780	0.00308	570	0.01945	780	0.00468	570	0.02022	570	0.01601	780	0.00428
	782	0.00301	568	0.02015	782	0.00466	568	0.02092	568	0.01691	782	0.00403
	784	0.00282	566	0.02095	784	0.00448	566	0.02182	566	0.01761	784	0.00374
	786	0.00265	564	0.02185	786	0.00442	564	0.02292	564	0.01861	786	0.00351
	788	0.00254	562	0.02285	788	0.00438	562	0.02392	562	0.01951	788	0.00329
	790	0.00253	560	0.02395	790	0.00418	560	0.02512	560	0.02061	790	0.00301
	792	0.00226	558	0.02515	792	0.00406	558	0.02622	558	0.02171	792	0.00294
	794	0.00234	556	0.02655	794	0.00407	556	0.02762	556	0.02331	794	0.00259
	796	0.00201	554	0.02805	796	0.00396	554	0.02892	554	0.02481	796	0.00241
	798	0.00202	552	0.02945	798	0.00371	552	0.03052	552	0.02611	798	0.00211
	800	0.00192	550	0.03105	800	0.00376	550	0.03212	550	0.02771	800	0.00221
	802	0.00177	548	0.03295	802	0.00368	548	0.03382	548	0.02951	802	0.00173
	804	0.00176	546	0.03485	804	0.00345	546	0.03582	546	0.03121	804	0.00158
	806	0.00174	544	0.03705	806	0.00346	544	0.03792	544	0.03321	806	0.0016
	808	0.00161	542	0.03915	808	0.00334	542	0.04012	542	0.03531	808	0.00122
	810	0.00145	540	0.04155	810	0.00333	540	0.04232	540	0.03751	810	0.0012
	812	0.00132	538	0.04415	812	0.00319	538	0.04482	538	0.04001	812	0.000871487
	814	0.00127	536	0.04685	814	0.00308	536	0.04742	536	0.04271	814	0.000791487
	816	0.00119	534	0.04975	816	0.00279	534	0.05022	534	0.04541	816	0.000681487
	818	0.00109	532	0.05295	818	0.0028	532	0.05312	532	0.04841	818	0.000461487
	820	0.00122	530	0.05625	820	0.00256	530	0.05632	530	0.05181	820	0.000251487
	822	0.00104	528	0.05965	822	0.00239	528	0.05972	528	0.05521	822	0.000141487
	824	0.00107	526	0.06325	824	0.00224	526	0.06332	526	0.05891	824	0.000141487
	826	0.000922603	524	0.06695	826	0.00233	524	0.06692	524	0.06281	826	3.1487e-05
	828	0.000792603	522	0.07105	828	0.00227	522	0.07082	522	0.06691	828	-0.000108513
	830	0.000552603	520	0.07515	830	0.00214	520	0.07472	520	0.07091	830	1.1487e-05
	832	0.000462603	518	0.07955	832	0.00208	518	0.07902	518	0.07561	832	-0.000158513
	834	0.000572603	516	0.08435	834	0.00211	516	0.08352	516	0.08051	834	-3.8513e-05
	836	0.000532603	514	0.08905	836	0.00175	514	0.08802	514	0.08521	836	-0.000378513
	838	0.000412603	512	0.09425	838	0.00157	512	0.09302	512	0.09051	838	-3.8513e-05
	840	0.000662603	510	0.09955	840	0.00172	510	0.09802	510	0.09541	840	-5.8513e-05
	842	0.000492603	508	0.10515	842	0.0015	508	0.10322	508	0.10051	842	-6.8513e-05
	844	0.000612603	506	0.11095	844	0.00153	506	0.10842	506	0.10551	844	-0.000388513
	846	0.000642603	504	0.11715	846	0.00136	504	0.11412	504	0.11061	846	-0.000468513
	848	0.000382603	502	0.12345	848	0.00117	502	0.11982	502	0.11601	848	-0.000258513
	850	0.000322603	500	0.13025	850	0.00101	500	0.12602	500	0.12161	850	-7.8513e-05
	852	0.000322603			852	0.0011					852	-0.000578513
	854	0.000832603			854	0.00094					854	-0.000268513
	856	0.000242603			856	0.0016					856	-0.000378513
	858	0.000152603			858	0.00128					858	-0.000388513
	860	-7.7397e-05			860	0.00059					860	-0.000308513
	862	0.000122603			862	0.00091					862	-9.8513e-05
	864	-0.000177397			864	0.00069					864	-0.000228513
	866	-0.000217397			866	0.00023					866	0.000101487
	868	0.000362603			868	4e-05					868	0.000241487
	870	0.000132603			870	0.00014					870	0.000451487
	872	2.2603e-05			872	-0.0001					872	-0.000138513
	874	-0.000507397			874	0.00022					874	-0.000168513
	876	0.000212603			876	0.00061					876	-0.000338513
	878	-0.000387397			878	-0.00078					878	-8.513e-06
	880	-0.000127397			880	-0.00083					880	0.000171487
	882	0.000582603			882	-3e-05					882	0.000361487
	884	0.000232603			884	-0.00017					884	3.1487e-05
	886	-0.000107397			886	0.00034					886	0.000631487
	888	0.000812603			888	-0.00025					888	0.000731487
	890	0.000432603			890	-0.00045					890	0.000171487
	892	0.000572603			892	0.00025					892	0.000361487
	894	0.00233			894	-0.00085					894	-9.8513e-05
	896	0.000532603			896	-0.00051					896	-0.00191
	898	0.00266			898	-0.00016					898	-0.00173
	900	0.00171			900	0.00057					900	0.00116

## Sheet: Suppl._Fig. 4
Suppl. Fig. 4a
	2 Theta / degree	Intensity / arb. u.		00-029-1493
	5.0001	245	9.492	200
	5.0101	243.059	18.988	40
	5.0201	232.65	19.494	120
	5.0301	244.758	28.587	180
	5.0401	250.409	34.577	40
	5.0501	234.808	36.176	60
	5.0601	215.548	40.472	16
	5.0701	230.24	42.57	12
	5.0801	218.203	43.671	6
	5.0901	222.541	48.569	16
	5.1001	231.635	53.145	12
	5.1101	223.203	59.054	6
	5.1201	202.514	60.722	60
	5.1301	218.628	67.307	6
	5.1401	250.998	71.465	20
	5.1501	252.982
	5.1601	236.041
	5.1701	225.015
	5.1801	208.899
	5.1901	202.766
	5.2001	218.088
	5.2101	227.792
	5.2201	227.357
	5.2301	215
	5.2401	220.52
	5.2501	231.652
	5.2601	223.843
	5.2701	220.202
	5.2801	217.21
	5.2901	200.284
	5.3001	208.679
	5.3101	212.83
	5.3201	202.052
	5.3301	237.242
	5.3401	207.159
	5.3501	207
	5.3601	221.972
	5.3701	217.563
	5.3801	217.877
	5.3901	238.33
	5.4001	211.752
	5.4101	238.093
	5.4201	215.148
	5.4301	213.746
	5.4401	225.391
	5.4501	210.918
	5.4601	212.242
	5.4701	198.462
	5.4801	201.106
	5.4901	200.42
	5.5001	186.825
	5.5101	200.231
	5.5201	207.357
	5.5301	204.53
	5.5401	215.386
	5.5501	213.748
	5.5601	210.177
	5.5701	206.039
	5.5801	213.005
	5.5901	196.605
	5.6001	184.109
	5.6101	204.607
	5.6201	202.164
	5.6301	197.45
	5.6401	195.512
	5.6501	209.569
	5.6601	225.801
	5.6701	183.406
	5.6801	203.785
	5.6901	184.796
	5.7001	206.335
	5.7101	212.505
	5.7201	198.184
	5.7301	214.523
	5.7401	195.253
	5.7501	196.263
	5.7601	183.688
	5.7701	194.921
	5.7801	207.941
	5.7901	183.088
	5.8001	189.32
	5.8101	193.129
	5.8201	191.455
	5.8301	194.546
	5.8401	201.718
	5.8501	206.538
	5.8601	198.136
	5.8701	193.853
	5.8801	199.797
	5.8901	203.952
	5.9001	203.909
	5.9101	194.31
	5.9201	191.357
	5.9301	187.264
	5.9401	197.693
	5.9501	182.64
	5.9601	196.056
	5.9701	186
	5.9801	187.955
	5.9901	205.22
	6.0001	206.337
	6.0101	170.184
	6.0201	182.8
	6.0301	214.517
	6.0401	176.203
	6.0501	194.503
	6.0601	196.134
	6.0701	211.063
	6.0801	202.698
	6.0901	218.665
	6.1001	213.526
	6.1101	209.281
	6.1201	197.287
	6.1301	207.167
	6.1401	216.89
	6.1501	218.6
	6.1601	204.16
	6.1701	205.989
	6.1801	221.093
	6.1901	236.087
	6.2001	237.592
	6.2101	230.075
	6.2201	229.526
	6.2301	223.093
	6.2401	226.652
	6.2501	216
	6.2601	220.402
	6.2701	233.965
	6.2801	239.136
	6.2901	238.424
	6.3001	246.019
	6.3101	230.382
	6.3201	233.293
	6.3301	234.023
	6.3401	207.425
	6.3501	217.9
	6.3601	207.225
	6.3701	205.1
	6.3801	210.522
	6.3901	206.546
	6.4001	209.445
	6.4101	201.683
	6.4201	186.364
	6.4301	189.953
	6.4401	189.028
	6.4501	201.555
	6.4601	196.058
	6.4701	185.765
	6.4801	197.369
	6.4901	194.096
	6.5001	197.313
	6.5101	186.702
	6.5201	163.415
	6.5301	157
	6.5401	174.895
	6.5501	184.048
	6.5601	175.706
	6.5701	190.641
	6.5801	180.126
	6.5901	163.595
	6.6001	175.24
	6.6101	177.749
	6.6201	158.422
	6.6301	162.538
	6.6401	172.179
	6.6501	162.855
	6.6601	168.352
	6.6701	163.009
	6.6801	177.229
	6.6901	155.075
	6.7001	173.513
	6.7101	167.386
	6.7201	164.254
	6.7301	180.828
	6.7401	171.87
	6.7501	159.255
	6.7601	171.346
	6.7701	161.186
	6.7801	159.214
	6.7901	157.167
	6.8001	157.357
	6.8101	156.052
	6.8201	166.153
	6.8301	160.019
	6.8401	157.726
	6.8501	163.531
	6.8601	162.997
	6.8701	162
	6.8801	156.693
	6.8901	155.778
	6.9001	161.701
	6.9101	159.414
	6.9201	166.536
	6.9301	167.461
	6.9401	154.152
	6.9501	173.059
	6.9601	166.296
	6.9701	153.586
	6.9801	160.707
	6.9901	158.766
	7.0001	158.313
	7.0101	171.131
	7.0201	156.886
	7.0301	153.005
	7.0401	171.416
	7.0501	158.844
	7.0601	151.629
	7.0701	155.403
	7.0801	148.341
	7.0901	142.893
	7.1001	142
	7.1101	138.951
	7.1201	148.259
	7.1301	154.11
	7.1401	140.854
	7.1501	143.017
	7.1601	160.905
	7.1701	159.641
	7.1801	155.777
	7.1901	161.681
	7.2001	153.09
	7.2101	145.667
	7.2201	158.431
	7.2301	158.626
	7.2401	159.742
	7.2501	165.533
	7.2601	138.334
	7.2701	148.792
	7.2801	141.195
	7.2901	153.008
	7.3001	144.605
	7.3101	150.658
	7.3201	148.434
	7.3301	146.119
	7.3401	154.094
	7.3501	144.423
	7.3601	151.651
	7.3701	137.095
	7.3801	172.673
	7.3901	150.636
	7.4001	142.665
	7.4101	156.007
	7.4201	142.774
	7.4301	157.959
	7.4401	152.559
	7.4501	140.914
	7.4601	143.093
	7.4701	132.435
	7.4801	144.381
	7.4901	147.888
	7.5001	153.531
	7.5101	147.983
	7.5201	148.804
	7.5301	161.728
	7.5401	149.319
	7.5501	132.846
	7.5601	135
	7.5701	144.659
	7.5801	152.661
	7.5901	140.283
	7.6001	141.706
	7.6101	152
	7.6201	154.037
	7.6301	155.499
	7.6401	140.782
	7.6501	143.004
	7.6601	139.091
	7.6701	143.543
	7.6801	125.163
	7.6901	149.665
	7.7001	123.272
	7.7101	137.828
	7.7201	126.492
	7.7301	171.543
	7.7401	151.603
	7.7501	135.075
	7.7601	140.567
	7.7701	142
	7.7801	124.023
	7.7901	150.587
	7.8001	163.89
	7.8101	149.755
	7.8201	129.732
	7.8301	143.282
	7.8401	144.728
	7.8501	148.344
	7.8601	130.924
	7.8701	122.374
	7.8801	138.86
	7.8901	138.523
	7.9001	135.415
	7.9101	139.205
	7.9201	134.69
	7.9301	136.44
	7.9401	141.124
	7.9501	126.535
	7.9601	143.505
	7.9701	134.9
	7.9801	132.333
	7.9901	136.231
	8.0001	125.819
	8.0101	119.119
	8.0201	129.938
	8.0301	142.638
	8.0401	156.675
	8.0501	132.414
	8.0601	140.585
	8.0701	142.849
	8.0801	134.052
	8.0901	113.966
	8.1001	133.562
	8.1101	140.418
	8.1201	130.129
	8.1301	135.963
	8.1401	142.587
	8.1501	144
	8.1601	136.759
	8.1701	133.629
	8.1801	120.22
	8.1901	120.113
	8.2001	129.7
	8.2101	128.937
	8.2201	138.022
	8.2301	138.363
	8.2401	121.735
	8.2501	123.138
	8.2601	128.363
	8.2701	129.333
	8.2801	135.16
	8.2901	139.604
	8.3001	126.598
	8.3101	146.141
	8.3201	142.259
	8.3301	136.665
	8.3401	123.874
	8.3501	124.835
	8.3601	142.804
	8.3701	152.764
	8.3801	121.079
	8.3901	130.783
	8.4001	132.898
	8.4101	132.081
	8.4201	142.676
	8.4301	138.84
	8.4401	122.22
	8.4501	140.625
	8.4601	142.914
	8.4701	139.775
	8.4801	126.179
	8.4901	131.923
	8.5001	148.756
	8.5101	136.293
	8.5201	138.068
	8.5301	141.92
	8.5401	134.791
	8.5501	135.537
	8.5601	132.815
	8.5701	138.047
	8.5801	144.667
	8.5901	130.678
	8.6001	133.793
	8.6101	150.919
	8.6201	151.75
	8.6301	130
	8.6401	132.153
	8.6501	140.048
	8.6601	141.658
	8.6701	133.409
	8.6801	145.911
	8.6901	140.56
	8.7001	164.391
	8.7101	140.032
	8.7201	140.986
	8.7301	136.134
	8.7401	136.944
	8.7501	148.883
	8.7601	130.541
	8.7701	153.648
	8.7801	137.365
	8.7901	144.141
	8.8001	135.506
	8.8101	132.737
	8.8201	129.464
	8.8301	134.098
	8.8401	145.424
	8.8501	146.908
	8.8601	140.878
	8.8701	139.678
	8.8801	138.351
	8.8901	136.5
	8.9001	138.883
	8.9101	137.471
	8.9201	134.646
	8.9301	143.493
	8.9401	148.01
	8.9501	142.165
	8.9601	146.548
	8.9701	133.373
	8.9801	140.937
	8.9901	143.795
	9.0001	144.4
	9.0101	149.4
	9.0201	144.172
	9.0301	172.288
	9.0401	133.568
	9.0501	143.299
	9.0601	153.974
	9.0701	169.489
	9.0801	181.262
	9.0901	174.728
	9.1001	174.879
	9.1101	169.901
	9.1201	196.068
	9.1301	180.651
	9.1401	190.984
	9.1501	192.342
	9.1601	192.404
	9.1701	195.69
	9.1801	211.786
	9.1901	220.613
	9.2001	239.68
	9.2101	265.192
	9.2201	276.574
	9.2301	281.961
	9.2401	286
	9.2501	311.721
	9.2601	333.621
	9.2701	337.348
	9.2801	386.627
	9.2901	422.989
	9.3001	451.254
	9.3101	482.19
	9.3201	502.649
	9.3301	591.194
	9.3401	609.004
	9.3501	658.051
	9.3601	696.421
	9.3701	765.662
	9.3801	878.356
	9.3901	941.302
	9.4001	998.558
	9.4101	1200.26
	9.4201	1313.47
	9.4301	1484.59
	9.4401	1612.16
	9.4501	1819.75
	9.4601	2031.88
	9.4701	2267.61
	9.4801	2451.03
	9.4901	2679.7
	9.5001	2945.13
	9.5101	3019.99
	9.5201	3160.41
	9.5301	3273.41
	9.5401	3265.23
	9.5501	3145.07
	9.5601	3026.63
	9.5701	2812.21
	9.5801	2469.31
	9.5901	2135.49
	9.6001	1835.29
	9.6101	1573.15
	9.6201	1282.86
	9.6301	1031.11
	9.6401	846.077
	9.6501	719.08
	9.6601	605.612
	9.6701	521.005
	9.6801	475.03
	9.6901	382.376
	9.7001	339.894
	9.7101	337.935
	9.7201	321.419
	9.7301	247.712
	9.7401	231.215
	9.7501	211.844
	9.7601	185.937
	9.7701	184.899
	9.7801	198.906
	9.7901	192.604
	9.8001	169.94
	9.8101	161.878
	9.8201	154.242
	9.8301	170.033
	9.8401	162.473
	9.8501	181.163
	9.8601	172.491
	9.8701	155.175
	9.8801	158.309
	9.8901	149.945
	9.9001	131.799
	9.9101	125.485
	9.9201	120.992
	9.9301	117.128
	9.9401	111.285
	9.9501	115.962
	9.9601	133.857
	9.9701	123.68
	9.9801	148.163
	9.9901	119.752
	10.0001	121.188
	10.0101	125.784
	10.0201	108.009
	10.0301	89.4713
	10.0401	106.302
	10.0501	109.851
	10.0601	120.131
	10.0701	100.213
	10.0801	117.681
	10.0901	106.568
	10.1001	106
	10.1101	119.404
	10.1201	112.36
	10.1301	109.331
	10.1401	109
	10.1501	102.022
	10.1601	120.135
	10.1701	107.663
	10.1801	102.747
	10.1901	122.398
	10.2001	121.332
	10.2101	99.4535
	10.2201	99.7993
	10.2301	102.073
	10.2401	102.602
	10.2501	106.081
	10.2601	107.151
	10.2701	107.635
	10.2801	106.128
	10.2901	109.193
	10.3001	106.996
	10.3101	99.6281
	10.3201	82.3641
	10.3301	101.053
	10.3401	116.377
	10.3501	91.8159
	10.3601	93.6266
	10.3701	107.75
	10.3801	106.572
	10.3901	111.803
	10.4001	108.529
	10.4101	96.1607
	10.4201	119.451
	10.4301	102.944
	10.4401	103.836
	10.4501	99.5578
	10.4601	104.153
	10.4701	92.5602
	10.4801	97.1978
	10.4901	99.7702
	10.5001	104.444
	10.5101	110.977
	10.5201	119.134
	10.5301	100.486
	10.5401	100.203
	10.5501	111.743
	10.5601	121.759
	10.5701	122.197
	10.5801	107.413
	10.5901	98.8983
	10.6001	102.78
	10.6101	105
	10.6201	105
	10.6301	104.644
	10.6401	105.307
	10.6501	109.189
	10.6601	109.324
	10.6701	106.285
	10.6801	121.251
	10.6901	121.705
	10.7001	105.436
	10.7101	122.004
	10.7201	100.271
	10.7301	103
	10.7401	103.529
	10.7501	119.986
	10.7601	111.252
	10.7701	103.46
	10.7801	100.261
	10.7901	126.5
	10.8001	116.34
	10.8101	116.473
	10.8201	111.438
	10.8301	100.054
	10.8401	102.149
	10.8501	106.824
	10.8601	114.087
	10.8701	120.234
	10.8801	123.852
	10.8901	123.825
	10.9001	111.279
	10.9101	110.986
	10.9201	113.012
	10.9301	99.9583
	10.9401	94.6393
	10.9501	106.617
	10.9601	121.285
	10.9701	123.946
	10.9801	112.673
	10.9901	102.93
	11.0001	125.425
	11.0101	117.506
	11.0201	106.61
	11.0301	112.65
	11.0401	129.423
	11.0501	127.606
	11.0601	137.276
	11.0701	108.333
	11.0801	114.026
	11.0901	114.996
	11.1001	127.569
	11.1101	141.122
	11.1201	123.845
	11.1301	122.878
	11.1401	143.367
	11.1501	129.8
	11.1601	115.736
	11.1701	124.399
	11.1801	116.314
	11.1901	129.521
	11.2001	123.575
	11.2101	125.342
	11.2201	115.921
	11.2301	123.312

## Sheet: Suppl._Fig. 5
Suppl. Fig. 5a						Suppl. Fig. 5b						Suppl. Fig. 5c
	pressure_MPa	cavitation_probability_talc	cavitation_probability_air_sat_water	cavitation_probability_degassed_water			pressure_MPa	cavitation_probability_talc	cavitation_probability_air_sat_water	cavitation_probability_degassed_water			frequency_MHz	average_spectral_density_dB_talc	average_spectral_density_dB_air_sat_water	average_spectral_density_dB_degassed_water
	0.491	0	0	0			0.637	0	0	0			0.219727	-96.599	-97.2518	-100.972
	0.695	0	0	0			0.826	0	0	0			0.244141	-96.4182	-97.0145	-101.076
	0.923	0	0	0			1.03	0	0	0			0.268555	-95.9707	-96.6281	-100.84
	1.177	0	0	0			1.253	0	0	0			0.292969	-95.7575	-96.5542	-101.739
	1.449	0	0	0			1.492	0	0.00101112	0			0.317383	-95.6702	-96.2698	-100.914
	1.735	0	0	0			1.746	0.00204082	0	0			0.341797	-96.0475	-96.4721	-100.057
	2.045	0.00100402	0	0			2.025	0.00308642	0	0			0.366211	-96.2868	-96.7458	-100.043
	2.365	0.00100402	0	0			2.317	0.126238	0	0.00101833			0.390625	-96.3955	-96.9938	-100.883
	2.689	0.0040201	0	0			2.625	0.997988	0	0.00102881			0.415039	-96.5025	-97.0088	-100.628
	3.026	0.00801603	0	0			2.948	0.999	0.00434311	0			0.439453	-96.9463	-97.6083	-100.713
	3.373	0.562972	0	0			3.284	0.999	0.0591017	0			0.463867	-97.1825	-97.9406	-101.099
	3.724	0.999	0	0.00103306			3.646	0.999	0.49492	0.00105042			0.488281	-97.2909	-97.9297	-101.128
	4.084	0.999	0	0			4.01	0.999	0.934407	0			0.512695	-96.9494	-97.1186	-100.15
	4.444	0.999	0.0020429	0			4.38	0.999	0.995923	0.00107411			0.537109	-96.744	-97.2055	-101.742
	4.806	0.999	0.00729927	0			4.77	0.999	0.999	0			0.561523	-96.486	-96.4046	-101.238
	5.164	0.997998	0.00517063	0			5.153	0.997	0.998	0			0.585938	-96.3299	-95.7028	-100.934
	5.537	0.999	0.0611791	0			5.567	0.999	0.999	0			0.610352	-95.9329	-94.6471	-100.663
	5.902	0.999	0.955461	0			5.985	0.999	0.999	0			0.634766	-95.5417	-93.2913	-98.1597
	6.266	0.999	0.850976	0.00220264			6.415	0.999	0.999	0.00111857			0.65918	-94.6444	-92.2868	-96.4054
	6.633	0.999	0.895769	0			6.87	0.999	0.999	0.00332226			0.683594	-93.003	-91.4217	-95.0539
	6.993	0.999	0.995992	0.00217391			7.354	0.999	0.999	0			0.708008	-90.6979	-89.2577	-91.2295
													0.732422	-86.746	-85.8963	-93.5088
													0.756836	-73.9058	-71.1552	-76.6024
													0.78125	-65.9109	-62.9547	-67.5058
													0.805664	-62.2471	-59.272	-63.5885
													0.830078	-62.0971	-59.1604	-63.4283
													0.854492	-65.3991	-62.5866	-66.9188
													0.878906	-72.6162	-70.3474	-74.9533
													0.90332	-81.8252	-83.5281	-90.8532
													0.927734	-84.3085	-87.0526	-97.9658
													0.952148	-85.4504	-87.9246	-98.5466
													0.976562	-86.3862	-88.5156	-98.8362
													1.00098	-87.2197	-89.1519	-99.6343
													1.02539	-88.1011	-89.8888	-99.1216
													1.0498	-89.1557	-90.6506	-99.708
													1.07422	-90.378	-91.4719	-99.7587
													1.09863	-91.4076	-92.0392	-100.251
													1.12305	-92.1072	-92.4424	-101.503
													1.14746	-92.3746	-92.7242	-101.157
													1.17188	-92.1503	-92.8061	-101.016
													1.19629	-91.6413	-92.6013	-101.511
													1.2207	-91.1408	-92.4981	-101.182
													1.24512	-90.7134	-92.4124	-101.229
													1.26953	-90.3866	-92.4458	-101.221
													1.29395	-90.0334	-92.4117	-101.369
													1.31836	-89.5108	-92.2771	-101.842
													1.34277	-88.9996	-92.0949	-102.016
													1.36719	-88.6136	-91.8561	-101.571
													1.3916	-88.2499	-91.5928	-101.569
													1.41602	-87.7862	-91.3756	-101.775
													1.44043	-87.3185	-91.1583	-101.837
													1.46484	-86.8994	-91.0922	-101.844
													1.48926	-86.6463	-91.2557	-101.969
													1.51367	-86.637	-91.601	-101.968
													1.53809	-86.8286	-91.9818	-101.959
													1.5625	-84.8576	-89.6386	-101.495
													1.58691	-77.4062	-80.8668	-98.1379
													1.61133	-72.0677	-75.0022	-93.7863
													1.63574	-70.183	-72.8103	-91.6775
													1.66016	-71.5843	-73.9778	-92.4422
													1.68457	-76.3984	-78.6609	-96.2824
													1.70898	-83.8634	-86.8431	-101.131
													1.7334	-86.9449	-91.3605	-102.102
													1.75781	-87.0513	-90.9519	-102.021
													1.78223	-86.9959	-90.2826	-102.06
													1.80664	-86.8876	-89.6917	-102.02
													1.83105	-86.7814	-89.3737	-102.054
													1.85547	-86.7511	-89.4157	-101.921
													1.87988	-86.8756	-89.6014	-101.905
													1.9043	-87.0605	-89.753	-101.908
													1.92871	-87.3219	-90.0889	-101.908
													1.95312	-87.6446	-90.5309	-101.849
													1.97754	-87.9009	-90.8462	-101.907
													2.00195	-87.9255	-91.0355	-101.954
													2.02637	-87.8381	-91.166	-101.979
													2.05078	-87.772	-91.2158	-102.02
													2.0752	-87.8567	-91.351	-102.178
													2.09961	-88.0525	-91.5601	-102.086
													2.12402	-88.2316	-91.7528	-102.028
													2.14844	-88.3137	-91.898	-102.006
													2.17285	-88.3195	-91.9769	-101.99
													2.19727	-88.2142	-91.9814	-101.928
													2.22168	-88.0639	-91.9873	-101.987
													2.24609	-87.991	-91.8652	-102.074
													2.27051	-87.9972	-91.6923	-102.181
													2.29492	-87.9799	-91.7144	-102.107
													2.31934	-87.9959	-91.9176	-101.994
													2.34375	-88.115	-92.1799	-101.875
													2.36816	-88.1879	-92.4059	-101.775
													2.39258	-87.09	-91.7289	-101.737
													2.41699	-83.6554	-88.3771	-101.475
													2.44141	-80.844	-85.2512	-100.205
													2.46582	-80.4913	-84.5928	-99.9042
													2.49023	-82.7018	-86.6412	-101.06
													2.51465	-86.1227	-90.4586	-101.851
													2.53906	-87.5428	-92.6218	-101.936
													2.56348	-87.5553	-92.708	-101.956
													2.58789	-87.4998	-92.542	-101.932
													2.6123	-87.4343	-92.3249	-102.015
													2.63672	-87.3596	-92.128	-102.07
													2.66113	-87.2976	-92.0045	-102.13
													2.68555	-87.2726	-92.0098	-102.192
													2.70996	-87.3574	-92.1322	-102.217
													2.73438	-87.5786	-92.2464	-102.024
													2.75879	-87.8678	-92.3206	-101.762
													2.7832	-88.1484	-92.3851	-101.708
													2.80762	-88.3613	-92.4745	-101.891
													2.83203	-88.4604	-92.5216	-102.028
													2.85645	-88.5889	-92.507	-102.064
													2.88086	-88.9106	-92.5204	-102.026
													2.90527	-89.2663	-92.543	-102.035
													2.92969	-89.4104	-92.5524	-102.068
													2.9541	-89.3584	-92.6455	-102.085
													2.97852	-89.2574	-92.8246	-102.066
													3.00293	-89.1933	-92.9868	-102.127
													3.02734	-89.1411	-93.0662	-102.177
													3.05176	-89.0996	-93.071	-102.17
													3.07617	-89.042	-93.0522	-102.08
													3.10059	-88.9487	-93.0363	-101.978
													3.125	-88.8547	-93.0116	-101.89
													3.14941	-88.7703	-93.0766	-101.802
													3.17383	-88.7257	-93.2503	-101.729
													3.19824	-88.7015	-93.4093	-101.863
													3.22266	-88.3243	-93.2512	-101.969
													3.24707	-87.2888	-92.4151	-102.019
													3.27148	-86.512	-91.644	-102.104
													3.2959	-86.911	-91.9017	-102.053
													3.32031	-88.1499	-92.9741	-102.048
													3.34473	-89.0515	-93.7293	-102.139
													3.36914	-89.3939	-93.8811	-102.119
													3.39355	-89.5861	-93.9601	-102.059
													3.41797	-89.6714	-94.0968	-102.023
													3.44238	-89.7022	-94.2063	-102.088
													3.4668	-89.759	-94.3008	-102.137
													3.49121	-89.9161	-94.4	-102.089
													3.51562	-90.1655	-94.4054	-101.991
													3.54004	-90.3985	-94.4467	-101.976
													3.56445	-90.5162	-94.6797	-101.945
													3.58887	-90.5414	-94.8788	-101.971
													3.61328	-90.5498	-94.9604	-102.099
													3.6377	-90.5773	-95.1465	-102.169
													3.66211	-90.6465	-95.3547	-102.044
													3.68652	-90.7784	-95.4265	-101.956
													3.71094	-90.9534	-95.4431	-102.044
													3.73535	-91.1501	-95.47	-102.184
													3.75977	-91.3333	-95.5785	-102.153
													3.78418	-91.492	-95.7718	-102.076
													3.80859	-91.5746	-95.9755	-102.069
													3.83301	-91.5677	-96.1979	-102.09
													3.85742	-91.5903	-96.4024	-102.08
													3.88184	-91.7556	-96.508	-102.074
													3.90625	-92.0173	-96.5836	-102.02
													3.93066	-92.231	-96.6604	-101.995
													3.95508	-92.4053	-96.7358	-102.023
													3.97949	-92.5801	-96.8489	-102.046
													4.00391	-92.725	-96.9779	-102.032
													4.02832	-92.8321	-97.0507	-102.031
													4.05273	-92.8504	-97.0269	-101.969
													4.07715	-92.8017	-96.9657	-101.889
													4.10156	-92.9018	-97.0483	-101.808
													4.12598	-93.2359	-97.3007	-101.845
													4.15039	-93.5913	-97.5027	-101.954
													4.1748	-93.8067	-97.5751	-102.043
													4.19922	-94.0072	-97.6894	-102.104
													4.22363	-94.2193	-97.9249	-102.133
													4.24805	-94.3035	-98.2123	-102.151
													4.27246	-94.3193	-98.4514	-102.203
													4.29688	-94.4652	-98.6532	-102.22
													4.32129	-94.736	-98.8183	-102.192
													4.3457	-94.9607	-98.9501	-102.153
													4.37012	-95.089	-99.0845	-102.18
													4.39453	-95.1966	-99.2331	-102.221
													4.41895	-95.3857	-99.3494	-102.205
													4.44336	-95.644	-99.4319	-102.126
													4.46777	-95.7974	-99.571	-102.101
													4.49219	-95.8471	-99.7459	-102.126
													4.5166	-95.9845	-99.8743	-102.105
													4.54102	-96.2336	-99.9556	-102.073
													4.56543	-96.4886	-100.009	-102.14
													4.58984	-96.7297	-100.079	-102.168
													4.61426	-96.9543	-100.186	-102.143
													4.63867	-97.1793	-100.335	-102.077
													4.66309	-97.4143	-100.452	-102.031
													4.6875	-97.5358	-100.523	-102.085
													4.71191	-97.6333	-100.572	-102.156
													4.73633	-97.807	-100.608	-102.133
													4.76074	-98.0026	-100.672	-102.112
													4.78516	-98.2327	-100.793	-102.107
													4.80957	-98.394	-100.904	-102.145
													4.83398	-98.4582	-100.944	-102.183
													4.8584	-98.5454	-100.906	-102.16
													4.88281	-98.6853	-100.875	-102.005
													4.90723	-98.867	-100.95	-101.895
													4.93164	-99.0412	-101.118	-101.974
													4.95605	-99.2458	-101.208	-102.062
													4.98047	-99.4603	-101.219	-102.073
													5.00488	-99.5912	-101.227	-102.064
													5.0293	-99.6467	-101.225	-102.076
													5.05371	-99.7006	-101.191	-102.129
													5.07812	-99.8467	-101.201	-102.161
													5.10254	-100.039	-101.279	-102.194
													5.12695	-100.14	-101.331	-102.169
													5.15137	-100.158	-101.341	-102.103
													5.17578	-100.212	-101.373	-102.066
													5.2002	-100.292	-101.391	-102.034
													5.22461	-100.313	-101.396	-102.011
													5.24902	-100.325	-101.398	-102.023
													5.27344	-100.41	-101.423	-102.057
													5.29785	-100.584	-101.487	-102.159
													5.32227	-100.734	-101.539	-102.218
													5.34668	-100.791	-101.578	-102.18
													5.37109	-100.807	-101.672	-102.13
													5.39551	-100.83	-101.739	-102.169
													5.41992	-100.915	-101.697	-102.181
													5.44434	-101.013	-101.615	-102.11
													5.46875	-101.031	-101.592	-102.073
													5.49316	-100.967	-101.637	-102.065
													5.51758	-100.918	-101.696	-102.044
													5.54199	-100.93	-101.749	-102.102
													5.56641	-101.012	-101.816	-102.211
													5.59082	-101.12	-101.86	-102.281
													5.61523	-101.157	-101.901	-102.317
													5.63965	-101.141	-101.937	-102.319
													5.66406	-101.121	-101.959	-102.224
													5.68848	-101.118	-101.916	-102.133
													5.71289	-101.109	-101.843	-102.072
													5.7373	-101.108	-101.82	-102.046
													5.76172	-101.164	-101.89	-102.018
													5.78613	-101.264	-102.001	-102.03
													5.81055	-101.351	-102.028	-102.1
													5.83496	-101.37	-101.97	-102.136
													5.85938	-101.355	-101.917	-102.11
													5.88379	-101.398	-101.964	-102.109
													5.9082	-101.486	-102.059	-102.138
													5.93262	-101.574	-102.015	-102.128
													5.95703	-101.672	-101.912	-102.079
													5.98145	-101.707	-101.891	-102.065
													6.00586	-101.64	-101.931	-102.101
													6.03027	-101.615	-101.983	-102.144
													6.05469	-101.699	-102.024	-102.108
													6.0791	-101.763	-102.045	-102.028
													6.10352	-101.724	-102.006	-102.007
													6.12793	-101.644	-101.965	-102.057
													6.15234	-101.631	-102.006	-102.1
													6.17676	-101.734	-102.085	-102.145
													6.20117	-101.825	-102.1	-102.145
													6.22559	-101.849	-101.98	-102.078
													6.25	-101.842	-101.835	-101.963
													6.27441	-101.822	-101.826	-101.9
													6.29883	-101.839	-101.96	-102.005
													6.32324	-101.836	-102.087	-102.159
													6.34766	-101.79	-102.118	-102.178
													6.37207	-101.805	-102.134	-102.102
													6.39648	-101.856	-102.181	-101.983
													6.4209	-101.898	-102.154	-101.898
													6.44531	-101.961	-102.143	-101.904
													6.46973	-101.98	-102.161	-102.023
													6.49414	-101.919	-102.132	-102.196
													6.51855	-101.836	-102.096	-102.269
													6.54297	-101.807	-102.078	-102.228
													6.56738	-101.845	-102.058	-102.187
													6.5918	-101.902	-102.038	-102.158
													6.61621	-101.926	-102.058	-102.15
													6.64062	-101.895	-102.086	-102.113
													6.66504	-101.934	-102.074	-102.098
													6.68945	-102.065	-102.108	-102.129
													6.71387	-102.073	-102.158	-102.19
													6.73828	-101.948	-102.185	-102.247
													6.7627	-101.839	-102.21	-102.207
													6.78711	-101.831	-102.215	-102.143
													6.81152	-101.911	-102.21	-102.141
													6.83594	-101.977	-102.222	-102.095
													6.86035	-101.97	-102.218	-102.091
													6.88477	-101.89	-102.195	-102.191
													6.90918	-101.838	-102.179	-102.223
													6.93359	-101.921	-102.145	-102.114
													6.95801	-102.083	-102.131	-102.025
													6.98242	-102.184	-102.184	-102.007
													7.00684	-102.176	-102.141	-102.006
													7.03125	-102.091	-102.072	-102.048
													7.05566	-102.043	-102.117	-102.106
													7.08008	-102.05	-102.194	-102.102
													7.10449	-102.039	-102.192	-102.084
													7.12891	-102.009	-102.162	-102.022
													7.15332	-101.962	-102.151	-101.944
													7.17773	-101.986	-102.128	-101.941
													7.20215	-102.076	-102.076	-102.014
													7.22656	-102.151	-102.031	-102.101
													7.25098	-102.227	-101.973	-102.154
													7.27539	-102.286	-101.944	-102.139
													7.2998	-102.289	-101.977	-102.098
													7.32422	-102.259	-102.042	-102.051
													7.34863	-102.21	-102.098	-102.065
													7.37305	-102.166	-102.098	-102.123
													7.39746	-102.174	-102.099	-102.134
													7.42188	-102.192	-102.182	-102.132
													7.44629	-102.198	-102.237	-102.129
													7.4707	-102.15	-102.169	-102.095
													7.49512	-102.051	-102.049	-102.079
													7.51953	-102.029	-102.003	-102.101
													7.54395	-102.106	-102.02	-102.159
													7.56836	-102.142	-102.07	-102.208
													7.59277	-102.108	-102.123	-102.181
													7.61719	-102.116	-102.141	-102.073
													7.6416	-102.118	-102.198	-102.018
													7.66602	-102.111	-102.335	-102.03
													7.69043	-102.174	-102.389	-102.018
													7.71484	-102.218	-102.29	-101.936
													7.73926	-102.171	-102.186	-101.917
													7.76367	-102.133	-102.132	-102.051
													7.78809	-102.161	-102.074	-102.173
													7.8125	-102.206	-102.065	-102.121
													7.83691	-102.216	-102.128	-102.066
													7.86133	-102.198	-102.197	-102.122
													7.88574	-102.181	-102.222	-102.198
													7.91016	-102.177	-102.167	-102.234
													7.93457	-102.179	-102.075	-102.263
													7.95898	-102.186	-102.06	-102.234
													7.9834	-102.181	-102.041	-102.106
													8.00781	-102.171	-102.035	-101.955
													8.03223	-102.182	-102.116	-101.89
													8.05664	-102.224	-102.184	-101.918
													8.08105	-102.229	-102.247	-102.055
													8.10547	-102.213	-102.298	-102.182
													8.12988	-102.183	-102.223	-102.188
													8.1543	-102.131	-102.089	-102.125
													8.17871	-102.118	-102.025	-102.119
													8.20312	-102.137	-101.974	-102.186
													8.22754	-102.173	-101.948	-102.201
													8.25195	-102.243	-102.01	-102.114
													8.27637	-102.259	-102.056	-102.039
													8.30078	-102.193	-102.045	-102.059
													8.3252	-102.133	-102.036	-102.104
													8.34961	-102.12	-102.084	-102.091
													8.37402	-102.131	-102.141	-102.096
													8.39844	-102.124	-102.138	-102.153
													8.42285	-102.09	-102.118	-102.227
													8.44727	-102.089	-102.129	-102.259
													8.47168	-102.128	-102.149	-102.214
													8.49609	-102.122	-102.156	-102.154
													8.52051	-102.063	-102.159	-102.144
													8.54492	-102.037	-102.164	-102.133
													8.56934	-102.065	-102.149	-102.075
													8.59375	-102.076	-102.111	-102.01
													8.61816	-102.091	-102.066	-101.989
													8.64258	-102.145	-102.045	-102.029
													8.66699	-102.135	-102.042	-102.058
													8.69141	-102.125	-102.069	-101.996
													8.71582	-102.176	-102.119	-101.908
													8.74023	-102.208	-102.105	-101.89
													8.76465	-102.194	-102.06	-101.948
													8.78906	-102.181	-102.051	-102.005
													8.81348	-102.15	-102.07	-102.054
													8.83789	-102.107	-102.166	-102.084
													8.8623	-102.084	-102.282	-102.079
													8.88672	-102.063	-102.288	-102.066
													8.91113	-102.041	-102.215	-102.075
													8.93555	-102.044	-102.132	-102.068
													8.95996	-102.099	-102.045	-102.042
													8.98438	-102.166	-101.997	-102.049
													9.00879	-102.211	-101.999	-102.078
													9.0332	-102.21	-102.063	-102.124
													9.05762	-102.11	-102.129	-102.179
													9.08203	-101.977	-102.118	-102.182
													9.10645	-101.947	-102.042	-102.18
													9.13086	-101.981	-101.994	-102.209
													9.15527	-102.012	-102.055	-102.252
													9.17969	-102.085	-102.152	-102.269
													9.2041	-102.114	-102.177	-102.252
													9.22852	-102.059	-102.159	-102.232
													9.25293	-102.023	-102.123	-102.21
													9.27734	-102.05	-102.096	-102.188
													9.30176	-102.071	-102.09	-102.215
													9.32617	-102.048	-102.139	-102.242
													9.35059	-102.003	-102.242	-102.305
													9.375	-101.967	-102.299	-102.383
													9.39941	-101.942	-102.233	-102.356
													9.42383	-101.94	-102.118	-102.254
													9.44824	-101.989	-102.078	-102.156
													9.47266	-102.06	-102.114	-102.1
													9.49707	-102.046	-102.131	-102.116
													9.52148	-102.002	-102.118	-102.154
													9.5459	-102.007	-102.122	-102.175
													9.57031	-101.989	-102.125	-102.165
													9.59473	-101.94	-102.089	-102.161
													9.61914	-101.947	-102.074	-102.155
													9.64355	-102.01	-102.082	-102.104
													9.66797	-102.065	-102.042	-102.067
													9.69238	-102.088	-101.965	-102.096
													9.7168	-102.018	-101.94	-102.109
													9.74121	-101.917	-102.004	-102.058
													9.76562	-101.939	-102.096	-102.004
													9.79004	-102.008	-102.135	-102.032
													9.81445	-102.006	-102.165	-102.125
													9.83887	-101.953	-102.197	-102.181
													9.86328	-101.895	-102.158	-102.142
													9.8877	-101.855	-102.072	-102.122
													9.91211	-101.841	-102.042	-102.144
													9.93652	-101.863	-102.054	-102.187
													9.96094	-101.901	-102.058	-102.227
													9.98535	-101.908	-102.068	-102.214

## Sheet: Suppl._Fig. 6
Suppl. Fig. 6a									Suppl. Fig. 6b									Suppl. Fig. 6c									Suppl. Fig. 6d											Suppl. Fig. 6e											Suppl. Fig. 6f
	Wavelength / nm	Absorbance / arb. u.								Wavelength / nm	Absorbance / arb. u.								Wavelength / nm	Absorbance / arb. u.								Wavelength / nm	Absorbance / arb. u.										Wavelength / nm	Absorbance / arb. u.
		0.5		0.78		0.833		0.889			0.5		0.78		0.833		0.889			0.5		0.78		0.833		0.889			3.44 MPa		4.91 MPa		5.87 MPa		6.41 MPa		6.77 MPa			3.44 MPa		4.91 MPa		5.87 MPa		6.41 MPa		6.77 MPa
	500	0.09731	500	0.09618	850	-0.00034	850	-0.00057		400	0.03717	400	0.04587	650	0.01231	650	0.01377		200	0.49754	200	0.47623	300	0.0001	300	0.0005		500	0.09063	500	0.09061	500	0.09123	500	0.09899	500	0.09618		400	0.03678	400	0.03933	400	0.04294	400	0.03523	400	0.04587
	502	0.09214	502	0.09088	848	0.00106	848	0.00023		402	0.03504	402	0.04395	648	0.01201	648	0.01347		202	0.32252	202	0.32374	298	0.001	298	0.0005		502	0.08575	502	0.08577	502	0.08623	502	0.09367	502	0.09088		402	0.03541	402	0.03756	402	0.04107	402	0.03347	402	0.04395
	504	0.08748	504	0.0861	846	0.00196	846	-7e-05		404	0.03325	404	0.04207	646	0.01201	646	0.01357		204	0.23782	204	0.24902	296	0.0007	296	0.001		504	0.08123	504	0.08112	504	0.08162	504	0.08881	504	0.0861		404	0.03398	404	0.03608	404	0.03941	404	0.03189	404	0.04207
	506	0.08306	506	0.08165	844	0.00056	844	-0.00187		406	0.03166	406	0.04038	644	0.01241	644	0.01377		206	0.19189	206	0.2088	294	-0.0001	294	0.001		506	0.0771	506	0.07707	506	0.07742	506	0.08441	506	0.08165		406	0.03287	406	0.03478	406	0.03803	406	0.03055	406	0.04038
	508	0.07872	508	0.07749	842	0.00096	842	0.00203		408	0.03043	408	0.03909	642	0.01241	642	0.01377		208	0.16251	208	0.18297	292	0.0008	292	0.0019		508	0.07283	508	0.07292	508	0.07334	508	0.07995	508	0.07749		408	0.03171	408	0.03351	408	0.03672	408	0.02937	408	0.03909
	510	0.07427	510	0.07311	840	0.00066	840	0.00073		410	0.02942	410	0.03768	640	0.01191	640	0.01357		210	0.13981	210	0.16287	290	0.0004	290	0.0013		510	0.06883	510	0.06879	510	0.06913	510	0.07555	510	0.07311		410	0.0306	410	0.03246	410	0.03538	410	0.02814	410	0.03768
	512	0.07058	512	0.06916	838	6e-05	838	-7e-05		412	0.02859	412	0.03653	638	0.01181	638	0.01317		212	0.1184	212	0.14491	288	0.0003	288	0.0009		512	0.06508	512	0.06504	512	0.06539	512	0.07157	512	0.06916		412	0.02959	412	0.0314	412	0.03432	412	0.02718	412	0.03653
	514	0.06659	514	0.06531	836	-0.00104	836	0.00013		414	0.02758	414	0.03553	636	0.01181	636	0.01307		214	0.09818	214	0.12871	286	0.0009	286	0.0024		514	0.06118	514	0.0612	514	0.06147	514	0.06765	514	0.06531		414	0.02863	414	0.03041	414	0.03327	414	0.02632	414	0.03553
	516	0.06275	516	0.06152	834	0.00116	834	0.00013		416	0.02691	416	0.03475	634	0.01181	634	0.01287		216	0.0798	216	0.11403	284	-0.0004	284	0.0021		516	0.05767	516	0.05778	516	0.05808	516	0.06367	516	0.06152		416	0.02782	416	0.02942	416	0.03242	416	0.02569	416	0.03475
	518	0.0591	518	0.05777	832	0.00026	832	-7e-05		418	0.02682	418	0.03382	632	0.01181	632	0.01327		218	0.06214	218	0.09902	282	-0.0012	282	-0.0001		518	0.05431	518	0.05435	518	0.05456	518	0.05996	518	0.05777		418	0.02689	418	0.02852	418	0.03145	418	0.02498	418	0.03382
	520	0.05591	520	0.05436	830	-0.00054	830	-7e-05		420	0.02626	420	0.03336	630	0.01181	630	0.01357		220	0.04707	220	0.08511	280	0.0001	280	0.0016		520	0.05087	520	0.05094	520	0.05121	520	0.0566	520	0.05436		420	0.02604	420	0.02781	420	0.03072	420	0.0246	420	0.03336
	522	0.05265	522	0.0512	828	0.00026	828	-0.00047		422	0.02587	422	0.03259	628	0.01201	628	0.01357		222	0.03454	222	0.07203	278	0.0005	278	0.002		522	0.04766	522	0.04791	522	0.04818	522	0.05315	522	0.0512		422	0.02529	422	0.02712	422	0.03009	422	0.02411	422	0.03259
	524	0.04953	524	0.04807	826	0.00056	826	-0.00047		424	0.02551	424	0.03234	626	0.01241	626	0.01367		224	0.02538	224	0.06162	276	0.0001	276	0.0024		524	0.04481	524	0.04512	524	0.04528	524	0.0501	524	0.04807		424	0.02468	424	0.02646	424	0.02945	424	0.02388	424	0.03234
	526	0.04678	526	0.04522	824	0.00026	824	-0.00027		426	0.02542	426	0.03207	624	0.01291	624	0.01387		226	0.01888	226	0.05261	274	0.0004	274	0.0023		526	0.04216	526	0.04239	526	0.04262	526	0.04722	526	0.04522		426	0.02418	426	0.026	426	0.02922	426	0.0236	426	0.03207
	528	0.04405	528	0.04276	822	0.00066	822	-0.00087		428	0.02533	428	0.03181	622	0.01341	622	0.01427		228	0.01467	228	0.04551	272	0.0009	272	0.0028		528	0.03943	528	0.03968	528	0.03994	528	0.04453	528	0.04276		428	0.0236	428	0.02562	428	0.02884	428	0.02359	428	0.03181
	530	0.04158	530	0.04025	820	0.00066	820	-0.00047		430	0.02528	430	0.03186	620	0.01381	620	0.01437		230	0.01206	230	0.0393	270	0.0002	270	0.0027		530	0.03716	530	0.03743	530	0.03768	530	0.04198	530	0.04025		430	0.02327	430	0.02537	430	0.02873	430	0.02369	430	0.03186
	532	0.0393	532	0.03776	818	0.00076	818	0.00023		432	0.02548	432	0.0321	618	0.01411	618	0.01457		232	0.01131	232	0.03526	268	0.0009	268	0.0037		532	0.03489	532	0.03524	532	0.03544	532	0.03948	532	0.03776		432	0.02291	432	0.02516	432	0.02872	432	0.02375	432	0.0321
	534	0.03723	534	0.03551	816	0.00046	816	0.00093		434	0.0256	434	0.03218	616	0.01501	616	0.01507		234	0.01108	234	0.03225	266	0.0018	266	0.0038		534	0.03283	534	0.03312	534	0.03336	534	0.03721	534	0.03551		434	0.02265	434	0.02516	434	0.02878	434	0.02405	434	0.03218
	536	0.03512	536	0.03352	814	0.00066	814	0.00063		436	0.02602	436	0.03275	614	0.01581	614	0.01537		236	0.01191	236	0.03034	264	0.0032	264	0.0059		536	0.03084	536	0.03113	536	0.03141	536	0.03512	536	0.03352		436	0.02224	436	0.02508	436	0.02885	436	0.02442	436	0.03275
	538	0.03294	538	0.03167	812	0.00176	812	0.00083		438	0.02613	438	0.03311	612	0.01671	612	0.01597		238	0.01314	238	0.02911	262	0.0029	262	0.0068		538	0.02884	538	0.0294	538	0.0296	538	0.03316	538	0.03167		438	0.02239	438	0.02518	438	0.02917	438	0.02483	438	0.03311
	540	0.03102	540	0.0297	810	0.00116	810	0.00083		440	0.0268	440	0.0338	610	0.01801	610	0.01667		240	0.01425	240	0.02849	260	0.0027	260	0.0066		540	0.027	540	0.02757	540	0.02779	540	0.03118	540	0.0297		440	0.02213	440	0.02542	440	0.02949	440	0.02552	440	0.0338
	542	0.02935	542	0.02801	808	0.00156	808	0.00043		442	0.02718	442	0.03463	608	0.01951	608	0.01727		242	0.0154	242	0.02789	258	0.0049	258	0.0091		542	0.0252	542	0.02587	542	0.02601	542	0.02937	542	0.02801		442	0.02219	442	0.02568	442	0.03007	442	0.02614	442	0.03463
	544	0.02769	544	0.02628	806	0.00176	806	0.00143		444	0.02777	444	0.03548	606	0.02121	606	0.01807		244	0.01617	244	0.02758	256	0.005	256	0.0106		544	0.0234	544	0.02419	544	0.02437	544	0.02756	544	0.02628		444	0.02213	444	0.02594	444	0.03057	444	0.02712	444	0.03548
	546	0.02607	546	0.02477	804	0.00276	804	0.00083		446	0.02864	446	0.03635	604	0.02321	604	0.01947		246	0.01665	246	0.02692	254	0.0054	254	0.0123		546	0.02193	546	0.02287	546	0.02288	546	0.02595	546	0.02477		446	0.02225	446	0.02644	446	0.03135	446	0.0278	446	0.03635
	548	0.02478	548	0.02338	802	0.00176	802	-0.00057		448	0.02935	448	0.03769	602	0.02601	602	0.02097		248	0.01654	248	0.02615	252	0.0049	252	0.0125		548	0.02072	548	0.02151	548	0.0217	548	0.02459	548	0.02338		448	0.02238	448	0.02698	448	0.03198	448	0.02894	448	0.03769
	550	0.02351	550	0.02219	800	0.00276	800	0.00083		450	0.0302	450	0.03889	600	0.02911	600	0.02257		250	0.01613	250	0.02522	250	0.0055	250	0.0143		550	0.01965	550	0.02045	550	0.02072	550	0.02344	550	0.02219		450	0.02251	450	0.02746	450	0.03297	450	0.03006	450	0.03889
	552	0.0224	552	0.02103	798	0.00156	798	-0.00057		452	0.03108	452	0.04037	598	0.03271	598	0.02437		252	0.0154	252	0.02384	248	0.006	248	0.0147		552	0.01862	552	0.01928	552	0.01966	552	0.02238	552	0.02103		452	0.02278	452	0.02821	452	0.034	452	0.03128	452	0.04037
	554	0.02116	554	0.01993	796	0.00186	796	0.00123		454	0.03241	454	0.0421	596	0.03671	596	0.02657		254	0.01463	254	0.02268	246	0.0066	246	0.0163		554	0.01768	554	0.01834	554	0.0188	554	0.02128	554	0.01993		454	0.02308	454	0.0289	454	0.03515	454	0.03281	454	0.0421
	556	0.02023	556	0.019	794	0.00276	794	0.00153		456	0.0335	456	0.04384	594	0.04161	594	0.02897		256	0.01354	256	0.02153	244	0.0079	244	0.0181		556	0.0166	556	0.01734	556	0.01776	556	0.02029	556	0.019		456	0.0232	456	0.0297	456	0.0364	456	0.0344	456	0.04384
	558	0.01942	558	0.01784	792	0.00316	792	0.00163		458	0.03476	458	0.04585	592	0.04701	592	0.03177		258	0.01235	258	0.02011	242	0.0079	242	0.0181		558	0.01552	558	0.01633	558	0.01674	558	0.01907	558	0.01784		458	0.02359	458	0.03052	458	0.03772	458	0.03603	458	0.04585
	560	0.0185	560	0.01711	790	0.00226	790	0.00163		460	0.03602	460	0.04783	590	0.05271	590	0.03477		260	0.0112	260	0.01874	240	0.0084	240	0.0184		560	0.01448	560	0.0155	560	0.01576	560	0.01819	560	0.01711		460	0.02409	460	0.0317	460	0.03928	460	0.03779	460	0.04783
	562	0.01768	562	0.0163	788	0.00256	788	0.00163		462	0.03738	462	0.05018	588	0.05901	588	0.03807		262	0.01028	262	0.01728	238	0.0078	238	0.0182		562	0.01352	562	0.01443	562	0.01481	562	0.01704	562	0.0163		462	0.02443	462	0.0326	462	0.04081	462	0.03974	462	0.05018
	564	0.01695	564	0.01548	786	0.00266	786	0.00283		464	0.03921	464	0.0525	586	0.06591	586	0.04167		264	0.00897	264	0.01649	236	0.009	236	0.0173		564	0.01254	564	0.01368	564	0.01384	564	0.01624	564	0.01548		464	0.02488	464	0.03389	464	0.04267	464	0.04171	464	0.0525
	566	0.01635	566	0.01488	784	0.00206	784	0.00193		466	0.04074	466	0.05517	584	0.07331	584	0.04577		266	0.0082	266	0.01528	234	0.0102	234	0.0189		566	0.01178	566	0.01298	566	0.0133	566	0.01555	566	0.01488		466	0.02553	466	0.0353	466	0.04469	466	0.04406	466	0.05517
	568	0.0157	568	0.01431	782	0.00326	782	0.00223		468	0.04245	468	0.05801	582	0.08051	582	0.04977		268	0.00744	268	0.01369	232	0.0109	232	0.0173		568	0.01122	568	0.01245	568	0.01274	568	0.01484	568	0.01431		468	0.02606	468	0.0365	468	0.04657	468	0.04651	468	0.05801
	570	0.01522	570	0.01377	780	0.00266	780	0.00183		470	0.04442	470	0.06103	580	0.08821	580	0.05377		270	0.00634	270	0.01265	230	0.0113	230	0.016		570	0.01079	570	0.01192	570	0.01232	570	0.01434	570	0.01377		470	0.02671	470	0.03809	470	0.0488	470	0.04928	470	0.06103
	572	0.01481	572	0.01321	778	0.00386	778	0.00193		472	0.0464	472	0.06429	578	0.09621	578	0.05797		272	0.00544	272	0.01204	228	0.0145	228	0.0168		572	0.01039	572	0.0115	572	0.01191	572	0.01394	572	0.01321		472	0.02731	472	0.03976	472	0.05117	472	0.05197	472	0.06429
	574	0.01441	574	0.01283	776	0.00356	776	0.00273		474	0.04863	474	0.06785	576	0.10431	576	0.06187		274	0.00471	274	0.01073	226	0.0183	226	0.0195		574	0.00989	574	0.01108	574	0.0116	574	0.01345	574	0.01283		474	0.02819	474	0.04168	474	0.05377	474	0.05506	474	0.06785
	576	0.014	576	0.01245	774	0.00286	774	0.00183		476	0.05092	476	0.07156	574	0.11231	574	0.06607		276	0.00442	276	0.00946	224	0.0239	224	0.0226		576	0.00943	576	0.01078	576	0.01129	576	0.01315	576	0.01245		476	0.02907	476	0.04354	476	0.05663	476	0.05825	476	0.07156
	578	0.01372	578	0.01223	772	0.00346	772	0.00313		478	0.05342	478	0.07556	572	0.12021	572	0.07037		278	0.00358	278	0.0087	222	0.0303	222	0.0255		578	0.00914	578	0.01051	578	0.01105	578	0.01285	578	0.01223		478	0.02988	478	0.04557	478	0.05956	478	0.06159	478	0.07556
	580	0.01347	580	0.01192	770	0.00316	770	0.00323		480	0.05583	480	0.07978	570	0.12791	570	0.07437		280	0.00318	280	0.00801	220	0.0389	220	0.0315		580	0.00874	580	0.01012	580	0.01068	580	0.01252	580	0.01192		480	0.03071	480	0.04773	480	0.06261	480	0.06515	480	0.07978
	582	0.01317	582	0.01167	768	0.00286	768	0.00233		482	0.05856	482	0.08395	568	0.13491	568	0.07797		282	0.00252	282	0.00746	218	0.0485	218	0.0389		582	0.00819	582	0.00969	582	0.01026	582	0.01209	582	0.01167		482	0.03175	482	0.04984	482	0.06577	482	0.06882	482	0.08395
	584	0.01312	584	0.01136	766	0.00376	766	0.00293		484	0.06102	484	0.08843	566	0.14171	566	0.08167		284	0.00224	284	0.00691	216	0.0592	216	0.0457		584	0.00784	584	0.00929	584	0.00994	584	0.01175	584	0.01136		484	0.03262	484	0.05192	484	0.06895	484	0.07263	484	0.08843
	586	0.01292	586	0.01131	764	0.00306	764	0.00203		486	0.06395	486	0.093	564	0.14821	564	0.08517		286	0.00176	286	0.00613	214	0.07	214	0.0554		586	0.00744	586	0.00897	586	0.00966	586	0.0114	586	0.01131		486	0.03357	486	0.05439	486	0.07227	486	0.07657	486	0.093
	588	0.01284	588	0.01121	762	0.00376	762	0.00393		488	0.06675	488	0.09797	562	0.15401	562	0.08827		288	0.00129	288	0.00567	212	0.0811	212	0.0648		588	0.00711	588	0.0088	588	0.00939	588	0.01118	588	0.01121		488	0.03482	488	0.05686	488	0.07592	488	0.08066	488	0.09797
	590	0.01262	590	0.0111	760	0.00446	760	0.00413		490	0.06965	490	0.10259	560	0.15911	560	0.09117		290	0.00115	290	0.00507	210	0.0924	210	0.0767		590	0.00685	590	0.0085	590	0.00925	590	0.01103	590	0.0111		490	0.03576	490	0.05929	490	0.07945	490	0.08474	490	0.10259
	592	0.01269	592	0.01097	758	0.00436	758	0.00333		492	0.07278	492	0.10797	558	0.16421	558	0.09377		292	0.00069	292	0.00471	208	0.1086	208	0.0965		592	0.0066	592	0.00821	592	0.00901	592	0.01092	592	0.01097		492	0.0369	492	0.06182	492	0.08321	492	0.08933	492	0.10797
	594	0.01264	594	0.01099	756	0.00346	756	0.00343		494	0.07602	494	0.11336	556	0.16881	556	0.09627		294	0.00046	294	0.00432	206	0.1287	206	0.1234		594	0.00658	594	0.0082	594	0.00904	594	0.01081	594	0.01099		494	0.03808	494	0.06458	494	0.08729	494	0.09395	494	0.11336
	596	0.01263	596	0.01094	754	0.00416	754	0.00383		496	0.07923	496	0.11893	554	0.17271	554	0.09847		296	0.00022	296	0.00373	204	0.1645	204	0.1795		596	0.00632	596	0.00804	596	0.00898	596	0.0108	596	0.01094		496	0.03927	496	0.06728	496	0.09134	496	0.0986	496	0.11893
	598	0.0128	598	0.01093	752	0.00446	752	0.00353		498	0.08261	498	0.12463	552	0.17571	552	0.09987		298	0.00012	298	0.00354	202	0.2459	202	0.2932		598	0.00637	598	0.00801	598	0.00898	598	0.01081	598	0.01093		498	0.04059	498	0.07029	498	0.09568	498	0.10344	498	0.12463
	600	0.01291	600	0.01111	750	0.00416	750	0.00333		500	0.08609	500	0.1304	550	0.17841	550	0.10137		300	-0.00038	300	0.00301	200	0.4223	200	0.5299		600	0.0062	600	0.00785	600	0.00901	600	0.01088	600	0.01111		500	0.04178	500	0.0732	500	0.09981	500	0.1085	500	0.1304
	602	0.01288	602	0.01105	748	0.00466	748	0.00423		502	0.08937	502	0.13625	548	0.18071	548	0.10287											602	0.00623	602	0.00785	602	0.00903	602	0.01089	602	0.01105		502	0.04297	502	0.07607	502	0.10408	502	0.11354	502	0.13625
	604	0.01301	604	0.01115	746	0.00506	746	0.00413		504	0.09281	504	0.14189	546	0.18231	546	0.10367											604	0.00616	604	0.00776	604	0.00898	604	0.01081	604	0.01115		504	0.04413	504	0.07892	504	0.10833	504	0.1182	504	0.14189
	606	0.0131	606	0.01124	744	0.00516	744	0.00453		506	0.09605	506	0.1477	544	0.18351	544	0.10437											606	0.00591	606	0.00755	606	0.00887	606	0.0108	606	0.01124		506	0.04554	506	0.0819	506	0.11271	506	0.12321	506	0.1477
	608	0.0133	608	0.01129	742	0.00486	742	0.00363		508	0.09931	508	0.15342	542	0.18431	542	0.10477											608	0.00575	608	0.0075	608	0.00885	608	0.01072	608	0.01129		508	0.04659	508	0.08459	508	0.11664	508	0.12809	508	0.15342
	610	0.01337	610	0.0115	740	0.00446	740	0.00453		510	0.1025	510	0.15913	540	0.18431	540	0.10497											610	0.00574	610	0.00755	610	0.00896	610	0.0108	610	0.0115		510	0.04769	510	0.08755	510	0.121	510	0.1331	510	0.15913
	612	0.01355	612	0.01157	738	0.00506	738	0.00463		512	0.10579	512	0.16471	538	0.18391	538	0.10497											612	0.00568	612	0.00754	612	0.00897	612	0.01087	612	0.01157		512	0.04907	512	0.09034	512	0.12508	512	0.13787	512	0.16471
	614	0.01373	614	0.01172	736	0.00546	736	0.00493		514	0.10889	514	0.17028	536	0.18341	536	0.10477											614	0.0056	614	0.00747	614	0.00895	614	0.01093	614	0.01172		514	0.05006	514	0.0931	514	0.12907	514	0.14257	514	0.17028
	616	0.01401	616	0.01191	734	0.00596	734	0.00563		516	0.11208	516	0.17563	534	0.18221	534	0.10427											616	0.0056	616	0.00753	616	0.0091	616	0.01102	616	0.01191		516	0.05134	516	0.09584	516	0.13313	516	0.14717	516	0.17563
	618	0.01418	618	0.01203	732	0.00516	732	0.00523		518	0.11503	518	0.18069	532	0.18081	532	0.10347											618	0.00557	618	0.00745	618	0.00914	618	0.01112	618	0.01203		518	0.05245	518	0.09854	518	0.13706	518	0.1515	518	0.18069
	620	0.01436	620	0.01227	730	0.00606	730	0.00493		520	0.11811	520	0.18558	530	0.17871	530	0.10267											620	0.00564	620	0.00753	620	0.00927	620	0.01125	620	0.01227		520	0.05343	520	0.10092	520	0.14058	520	0.15572	520	0.18558
	622	0.01453	622	0.01239	728	0.00596	728	0.00533		522	0.12085	522	0.19016	528	0.17651	528	0.10167											622	0.0056	622	0.00758	622	0.00944	622	0.01133	622	0.01239		522	0.05453	522	0.10326	522	0.144	522	0.15963	522	0.19016
	624	0.01487	624	0.01264	726	0.00616	726	0.00593		524	0.12312	524	0.19438	526	0.17391	526	0.10047											624	0.00575	624	0.00769	624	0.00968	624	0.01161	624	0.01264		524	0.0553	524	0.10535	524	0.14704	524	0.16329	524	0.19438
	626	0.01515	626	0.01278	724	0.00626	724	0.00583		526	0.12551	526	0.19821	524	0.17091	524	0.09917											626	0.00571	626	0.00769	626	0.00971	626	0.01163	626	0.01278		526	0.05616	526	0.10741	526	0.14987	526	0.16638	526	0.19821
	628	0.0152	628	0.01308	722	0.00696	722	0.00673		528	0.12731	528	0.20147	522	0.16751	522	0.09747											628	0.00578	628	0.00767	628	0.00983	628	0.01192	628	0.01308		528	0.05686	528	0.109	528	0.15223	528	0.16925	528	0.20147
	630	0.0156	630	0.0133	720	0.00756	720	0.00683		530	0.12889	530	0.20423	520	0.16391	520	0.09577											630	0.00576	630	0.00775	630	0.01	630	0.01208	630	0.0133		530	0.05744	530	0.11047	530	0.15439	530	0.17183	530	0.20423
	632	0.01583	632	0.01347	718	0.00816	718	0.00723		532	0.13029	532	0.20654	518	0.16011	518	0.09387											632	0.00585	632	0.00787	632	0.01021	632	0.01209	632	0.01347		532	0.05787	532	0.11166	532	0.1561	532	0.17371	532	0.20654
	634	0.0162	634	0.01353	716	0.00746	716	0.00693		534	0.13144	534	0.20834	516	0.15601	516	0.09197											634	0.00573	634	0.00789	634	0.01018	634	0.01222	634	0.01353		534	0.05821	534	0.11259	534	0.15749	534	0.17528	534	0.20834
	636	0.01637	636	0.01387	714	0.00766	714	0.00723		536	0.13222	536	0.2098	514	0.15161	514	0.08987											636	0.00581	636	0.00795	636	0.01031	636	0.01233	636	0.01387		536	0.05853	536	0.11331	536	0.15856	536	0.17661	536	0.2098
	638	0.01662	638	0.0141	712	0.00826	712	0.00773		538	0.13254	538	0.21097	512	0.14711	512	0.08767											638	0.00571	638	0.00792	638	0.01038	638	0.0125	638	0.0141		538	0.05878	538	0.11386	538	0.15927	538	0.17762	538	0.21097
	640	0.01687	640	0.01428	710	0.00866	710	0.00833		540	0.13284	540	0.21132	510	0.14261	510	0.08557											640	0.00576	640	0.00796	640	0.0105	640	0.01256	640	0.01428		540	0.05866	540	0.11398	540	0.15948	540	0.17788	540	0.21132
	642	0.01716	642	0.01436	708	0.00826	708	0.00833		542	0.13257	542	0.21126	508	0.13781	508	0.08357											642	0.0057	642	0.008	642	0.0106	642	0.01261	642	0.01436		542	0.05849	542	0.11381	542	0.15946	542	0.17786	542	0.21126
	644	0.01729	644	0.01478	706	0.00876	706	0.00793		544	0.13201	544	0.21051	506	0.13301	506	0.08117											644	0.00576	644	0.00817	644	0.01079	644	0.01284	644	0.01478		544	0.05819	544	0.11345	544	0.15883	544	0.17727	544	0.21051
	646	0.01757	646	0.01482	704	0.00906	704	0.00873		546	0.13115	546	0.20929	504	0.12831	504	0.07897											646	0.00574	646	0.00805	646	0.01086	646	0.01292	646	0.01482		546	0.0577	546	0.11267	546	0.15776	546	0.17614	546	0.20929
	648	0.0178	648	0.01505	702	0.00776	702	0.00813		548	0.13007	548	0.20743	502	0.12341	502	0.07667											648	0.00575	648	0.00826	648	0.01102	648	0.01306	648	0.01505		548	0.05721	548	0.11161	548	0.1564	548	0.17464	548	0.20743
	650	0.01803	650	0.01513	700	0.00816	700	0.00803		550	0.12847	550	0.20518	500	0.11901	500	0.07487											650	0.00581	650	0.00824	650	0.01109	650	0.0132	650	0.01513		550	0.05661	550	0.11035	550	0.15475	550	0.17275	550	0.20518
	652	0.01813	652	0.01549	698	0.00866	698	0.00843		552	0.12658	552	0.20217	498	0.11411	498	0.07227											652	0.00595	652	0.00833	652	0.01138	652	0.01342	652	0.01549		552	0.05575	552	0.1087	552	0.15242	552	0.17007	552	0.20217
	654	0.01833	654	0.01546	696	0.00866	696	0.00843		554	0.12421	554	0.19869	496	0.10981	496	0.07007											654	0.00586	654	0.00835	654	0.01133	654	0.01345	654	0.01546		554	0.05471	554	0.1067	554	0.14969	554	0.16702	554	0.19869
	656	0.01859	656	0.0156	694	0.00926	694	0.00963		556	0.12148	556	0.19433	494	0.10511	494	0.06767											656	0.00602	656	0.00849	656	0.01161	656	0.01353	656	0.0156		556	0.0534	556	0.10428	556	0.14629	556	0.16358	556	0.19433
	658	0.01871	658	0.01576	692	0.00916	692	0.00933		558	0.11835	558	0.18915	492	0.10051	492	0.06577											658	0.00597	658	0.0085	658	0.01165	658	0.01363	658	0.01576		558	0.05215	558	0.10155	558	0.14251	558	0.15904	558	0.18915
	660	0.01888	660	0.01579	690	0.00896	690	0.00913		560	0.11483	560	0.18361	490	0.09651	490	0.06367											660	0.00611	660	0.00868	660	0.01194	660	0.01374	660	0.01579		560	0.05066	560	0.09853	560	0.13829	560	0.15425	560	0.18361
	662	0.01896	662	0.01593	688	0.00906	688	0.00943		562	0.11066	562	0.17715	488	0.09191	488	0.06127											662	0.00609	662	0.0087	662	0.01195	662	0.01387	662	0.01593		562	0.04878	562	0.09512	562	0.13333	562	0.1487	562	0.17715
	664	0.01899	664	0.016	686	0.00996	686	0.00983		564	0.10618	564	0.16997	486	0.08781	486	0.05927											664	0.00614	664	0.00875	664	0.0121	664	0.01385	664	0.016		564	0.04686	564	0.09122	564	0.12795	564	0.14278	564	0.16997
	666	0.01917	666	0.01601	684	0.00926	684	0.00983		566	0.10147	566	0.16236	484	0.08441	484	0.05767											666	0.00618	666	0.00887	666	0.01219	666	0.01385	666	0.01601		566	0.04489	566	0.087	566	0.12206	566	0.13632	566	0.16236
	668	0.01927	668	0.01613	682	0.00936	682	0.00993		568	0.09653	568	0.15435	482	0.08031	482	0.05557											668	0.00604	668	0.00882	668	0.01217	668	0.01397	668	0.01613		568	0.04283	568	0.08281	568	0.11593	568	0.12928	568	0.15435
	670	0.01929	670	0.01603	680	0.00946	680	0.01003		570	0.09124	570	0.14594	480	0.07681	480	0.05387											670	0.00602	670	0.00881	670	0.01216	670	0.01393	670	0.01603		570	0.04073	570	0.07822	570	0.10959	570	0.12209	570	0.14594
	672	0.01936	672	0.01607	678	0.00936	678	0.01033		572	0.08571	572	0.13721	478	0.07331	478	0.05217											672	0.00592	672	0.00886	672	0.01231	672	0.01387	672	0.01607		572	0.03843	572	0.07364	572	0.10309	572	0.11472	572	0.13721
	674	0.01937	674	0.01604	676	0.00946	676	0.01053		574	0.08022	574	0.12811	476	0.06991	476	0.05047											674	0.00598	674	0.00882	674	0.01229	674	0.01384	674	0.01604		574	0.03618	574	0.06897	574	0.09626	574	0.10705	574	0.12811
	676	0.01937	676	0.01595	674	0.00946	674	0.01033		576	0.07453	576	0.11929	474	0.06671	474	0.04867											676	0.00589	676	0.00884	676	0.01226	676	0.0138	676	0.01595		576	0.03384	576	0.06419	576	0.08944	576	0.0992	576	0.11929
	678	0.01927	678	0.01595	672	0.00966	672	0.01023		578	0.06893	578	0.1104	472	0.06371	472	0.04717											678	0.00575	678	0.00876	678	0.01222	678	0.01375	678	0.01595		578	0.03156	578	0.05947	578	0.08256	578	0.09165	578	0.1104
	680	0.01929	680	0.01595	670	0.00976	670	0.01053		580	0.06319	580	0.10122	470	0.06071	470	0.04567											680	0.00572	680	0.00875	680	0.01227	680	0.01375	680	0.01595		580	0.02927	580	0.0546	580	0.0757	580	0.08388	580	0.10122
	682	0.01926	682	0.01573	668	0.00986	668	0.01053		582	0.05742	582	0.09211	468	0.05821	468	0.04447											682	0.00566	682	0.00883	682	0.01226	682	0.01357	682	0.01573		582	0.02675	582	0.0497	582	0.06887	582	0.07602	582	0.09211
	684	0.01925	684	0.01568	666	0.01006	666	0.01063		584	0.05185	584	0.083	466	0.05591	466	0.04347											684	0.00559	684	0.00875	684	0.01223	684	0.01349	684	0.01568		584	0.02435	584	0.04472	584	0.06189	584	0.06833	584	0.083
	686	0.01912	686	0.01556	664	0.00976	664	0.01093		586	0.04643	586	0.07453	464	0.05321	464	0.04177											686	0.00554	686	0.00885	686	0.0122	686	0.01347	686	0.01556		586	0.0222	586	0.04027	586	0.05553	586	0.06109	586	0.07453
	688	0.01898	688	0.01551	662	0.00956	662	0.01073		588	0.0414	588	0.06624	462	0.05101	462	0.04097											688	0.00543	688	0.00866	688	0.01218	688	0.0134	688	0.01551		588	0.02005	588	0.03587	588	0.04936	588	0.05413	588	0.06624
	690	0.01888	690	0.01541	660	0.00976	660	0.01073		590	0.03657	590	0.05893	460	0.04921	460	0.03987											690	0.00549	690	0.00874	690	0.01218	690	0.01329	690	0.01541		590	0.01811	590	0.03187	590	0.04371	590	0.04765	590	0.05893
	692	0.01874	692	0.01521	658	0.01006	658	0.01083		592	0.03241	592	0.05202	458	0.04721	458	0.03887											692	0.00526	692	0.00862	692	0.01201	692	0.01308	692	0.01521		592	0.01624	592	0.02801	592	0.03848	592	0.04192	592	0.05202
	694	0.01854	694	0.01492	656	0.00986	656	0.01083		594	0.0288	594	0.04607	456	0.04541	456	0.03777											694	0.00528	694	0.00862	694	0.01203	694	0.01291	694	0.01492		594	0.01468	594	0.02498	594	0.03414	594	0.03693	594	0.04607
	696	0.01847	696	0.01475	654	0.00966	654	0.01083		596	0.02535	596	0.04069	454	0.04391	454	0.03687											696	0.00516	696	0.00849	696	0.01191	696	0.01274	696	0.01475		596	0.01327	596	0.02193	596	0.02999	596	0.03234	596	0.04069
	698	0.01822	698	0.0146	652	0.00996	652	0.01083		598	0.02257	598	0.03618	452	0.04221	452	0.03627											698	0.00498	698	0.00836	698	0.01182	698	0.01264	698	0.0146		598	0.01198	598	0.01939	598	0.0265	598	0.02839	598	0.03618
	700	0.01803	700	0.01435	650	0.01026	650	0.01083		600	0.01996	600	0.03204	450	0.04071	450	0.03557											700	0.00493	700	0.00832	700	0.01171	700	0.0125	700	0.01435		600	0.01087	600	0.01712	600	0.02318	600	0.02481	600	0.03204
	702	0.01788	702	0.01417	648	0.00986	648	0.01063		602	0.01761	602	0.02815	448	0.03931	448	0.03477											702	0.00476	702	0.00823	702	0.0116	702	0.01227	702	0.01417		602	0.0099	602	0.01517	602	0.02061	602	0.0217	602	0.02815
	704	0.01752	704	0.01418	646	0.00946	646	0.01053		604	0.01562	604	0.02509	446	0.03831	446	0.03447											704	0.00474	704	0.00831	704	0.01163	704	0.01209	704	0.01418		604	0.00904	604	0.01329	604	0.01809	604	0.01898	604	0.02509
	706	0.01732	706	0.01374	644	0.00956	644	0.01083		606	0.01397	606	0.02234	444	0.03781	444	0.03397											706	0.00461	706	0.00816	706	0.01144	706	0.01192	706	0.01374		606	0.00808	606	0.01184	606	0.01598	606	0.01664	606	0.02234
	708	0.01708	708	0.01367	642	0.00986	642	0.01073		608	0.01254	608	0.01997	442	0.03621	442	0.03327											708	0.00466	708	0.00812	708	0.01139	708	0.01188	708	0.01367		608	0.00742	608	0.01054	608	0.01423	608	0.01466	608	0.01997
	710	0.01696	710	0.01336	640	0.00976	640	0.01053		610	0.01132	610	0.01808	440	0.03531	440	0.03287											710	0.00444	710	0.00807	710	0.01114	710	0.0115	710	0.01336		610	0.00682	610	0.00951	610	0.01277	610	0.01309	610	0.01808
	712	0.01671	712	0.01313	638	0.00966	638	0.01053		612	0.01036	612	0.01651	438	0.03491	438	0.03257											712	0.00432	712	0.00797	712	0.011	712	0.0113	712	0.01313		612	0.00642	612	0.0086	612	0.01147	612	0.01172	612	0.01651
	714	0.01645	714	0.01298	636	0.00966	636	0.01013		614	0.00943	614	0.01514	436	0.03431	436	0.03217											714	0.00426	714	0.00789	714	0.01084	714	0.01127	714	0.01298		614	0.00599	614	0.00778	614	0.01051	614	0.01067	614	0.01514
	716	0.01616	716	0.01268	634	0.00946	634	0.00993		616	0.00881	616	0.01394	434	0.03351	434	0.03257											716	0.0041	716	0.00785	716	0.01088	716	0.011	716	0.01268		616	0.00559	616	0.00721	616	0.00964	616	0.00969	616	0.01394
	718	0.01588	718	0.01234	632	0.00946	632	0.01033		618	0.00817	618	0.01308	432	0.03321	432	0.03197											718	0.00394	718	0.00771	718	0.0106	718	0.01077	718	0.01234		618	0.00518	618	0.00654	618	0.00894	618	0.00891	618	0.01308
	720	0.01564	720	0.01218	630	0.00946	630	0.01033		620	0.00784	620	0.0124	430	0.03301	430	0.03237											720	0.00379	720	0.00763	720	0.01043	720	0.01064	720	0.01218		620	0.00496	620	0.00618	620	0.00834	620	0.0084	620	0.0124
	722	0.01534	722	0.01187	628	0.00946	628	0.01013		622	0.00737	622	0.01171	428	0.03331	428	0.03277											722	0.00372	722	0.00764	722	0.0103	722	0.0104	722	0.01187		622	0.00475	622	0.00584	622	0.00791	622	0.00776	622	0.01171
	724	0.01505	724	0.01175	626	0.00956	626	0.01003		624	0.007	624	0.01124	426	0.03351	426	0.03287											724	0.00359	724	0.00752	724	0.01016	724	0.01022	724	0.01175		624	0.00458	624	0.00555	624	0.00749	624	0.00734	624	0.01124
	726	0.0147	726	0.01142	624	0.00956	624	0.00973		626	0.00682	626	0.01076	424	0.03341	424	0.03317											726	0.00361	726	0.0076	726	0.01013	726	0.00998	726	0.01142		626	0.0043	626	0.00518	626	0.0071	626	0.00695	626	0.01076
	728	0.01459	728	0.0111	622	0.00956	622	0.00963		628	0.00649	628	0.01033	422	0.03371	422	0.03377											728	0.00339	728	0.00735	728	0.00984	728	0.00975	728	0.0111		628	0.00413	628	0.00484	628	0.00677	628	0.00667	628	0.01033
	730	0.01428	730	0.01092	620	0.00946	620	0.00983		630	0.00645	630	0.01007	420	0.03481	420	0.03437											730	0.00345	730	0.00749	730	0.00989	730	0.0095	730	0.01092		630	0.00399	630	0.00466	630	0.00636	630	0.00636	630	0.01007
	732	0.01404	732	0.01064	618	0.00936	618	0.01003		632	0.00618	632	0.00964	418	0.03491	418	0.03527											732	0.00331	732	0.00741	732	0.00964	732	0.00938	732	0.01064		632	0.00384	632	0.00445	632	0.00626	632	0.00606	632	0.00964
	734	0.01362	734	0.01031	616	0.00956	616	0.00973		634	0.00611	634	0.00937	416	0.03631	416	0.03627											734	0.00323	734	0.00721	734	0.00943	734	0.00917	734	0.01031		634	0.00374	634	0.00415	634	0.00595	634	0.00581	634	0.00937
	736	0.01337	736	0.01013	614	0.00946	614	0.00953		636	0.00593	636	0.00913	414	0.03721	414	0.03737											736	0.00306	736	0.0072	736	0.00936	736	0.00898	736	0.01013		636	0.00355	636	0.00412	636	0.0057	636	0.00564	636	0.00913
	738	0.01308	738	0.00993	612	0.00946	612	0.00973		638	0.0059	638	0.00902	412	0.03791	412	0.03777											738	0.00297	738	0.00712	738	0.00923	738	0.00885	738	0.00993		638	0.00341	638	0.00388	638	0.00553	638	0.00551	638	0.00902
	740	0.01274	740	0.00966	610	0.00966	610	0.00973		640	0.00577	640	0.00872	410	0.03921	410	0.03927											740	0.00283	740	0.007	740	0.00898	740	0.00867	740	0.00966		640	0.00332	640	0.00386	640	0.00545	640	0.00536	640	0.00872
	742	0.0124	742	0.00927	608	0.00966	608	0.00953		642	0.00576	642	0.00857	408	0.04121	408	0.04077											742	0.00278	742	0.0069	742	0.00888	742	0.00833	742	0.00927		642	0.00315	642	0.00367	642	0.0052	642	0.00515	642	0.00857
	744	0.0121	744	0.00897	606	0.00966	606	0.00963		644	0.00564	644	0.0085	406	0.04291	406	0.04217											744	0.00277	744	0.00687	744	0.00875	744	0.00811	744	0.00897		644	0.00304	644	0.00352	644	0.00515	644	0.00513	644	0.0085
	746	0.01168	746	0.00874	604	0.00966	604	0.00973		646	0.00563	646	0.00836	404	0.04391	404	0.04387											746	0.00264	746	0.00686	746	0.00854	746	0.00795	746	0.00874		646	0.00288	646	0.00344	646	0.00492	646	0.00509	646	0.00836
	748	0.01141	748	0.00857	602	0.00956	602	0.00963		648	0.0056	648	0.0083	402	0.04691	402	0.04607											748	0.00247	748	0.00676	748	0.00833	748	0.00774	748	0.00857		648	0.00288	648	0.00346	648	0.00491	648	0.00493	648	0.0083
	750	0.0112	750	0.0083	600	0.00986	600	0.00973		650	0.0056	650	0.00815	400	0.04951	400	0.04837											750	0.00231	750	0.00659	750	0.00819	750	0.00746	750	0.0083		650	0.00277	650	0.00326	650	0.00477	650	0.0048	650	0.00815
	752	0.01088	752	0.00797	598	0.01026	598	0.00993																				752	0.00241	752	0.00676	752	0.00811	752	0.00718	752	0.00797
	754	0.01045	754	0.00764	596	0.01036	596	0.01013																				754	0.00219	754	0.00646	754	0.00775	754	0.00708	754	0.00764
	756	0.01023	756	0.00743	594	0.01056	594	0.01023																				756	0.00214	756	0.00648	756	0.00768	756	0.00684	756	0.00743
	758	0.00997	758	0.00717	592	0.01056	592	0.01033																				758	0.00206	758	0.00641	758	0.00749	758	0.00657	758	0.00717
	760	0.00964	760	0.00692	590	0.01076	590	0.01053																				760	0.00189	760	0.00621	760	0.00706	760	0.00639	760	0.00692
	762	0.00938	762	0.00664	588	0.01106	588	0.01063																				762	0.00215	762	0.00642	762	0.00742	762	0.00629	762	0.00664
	764	0.00902	764	0.0065	586	0.01126	586	0.01083																				764	0.00212	764	0.00631	764	0.00724	764	0.00611	764	0.0065
	766	0.00875	766	0.00624	584	0.01176	584	0.01133																				766	0.00201	766	0.00632	766	0.00717	766	0.00597	766	0.00624
	768	0.00854	768	0.00572	582	0.01186	582	0.01153																				768	0.002	768	0.00627	768	0.00701	768	0.00578	768	0.00572
	770	0.00811	770	0.00564	580	0.01236	580	0.01173																				770	0.00187	770	0.00624	770	0.00686	770	0.00541	770	0.00564
	772	0.00787	772	0.00531	578	0.01286	578	0.01233																				772	0.00158	772	0.00592	772	0.00648	772	0.00518	772	0.00531
	774	0.00761	774	0.00504	576	0.01326	576	0.01283																				774	0.00144	774	0.00593	774	0.00617	774	0.00478	774	0.00504
	776	0.00714	776	0.00482	574	0.01396	574	0.01333																				776	0.00104	776	0.00566	776	0.00579	776	0.00458	776	0.00482
	778	0.00694	778	0.00461	572	0.01446	572	0.01373																				778	0.00109	778	0.0058	778	0.0057	778	0.00446	778	0.00461
	780	0.00658	780	0.00428	570	0.01516	570	0.01433																				780	0.00096	780	0.00554	780	0.00551	780	0.00416	780	0.00428
	782	0.00622	782	0.00403	568	0.01596	568	0.01503																				782	0.00102	782	0.0055	782	0.0055	782	0.00398	782	0.00403
[truncated: 59 more rows]
[truncated: 10 more columns]

[truncated: 21 more sheets: Suppl._Fig. 7, Suppl._Fig. 8, Suppl._Fig. 9, Suppl._Fig. 10, Suppl._Fig. 11, Suppl._Fig. 12, Suppl._Fig. 13, Suppl._Fig. 14, Suppl._Fig. 15, Suppl._Fig. 16, Suppl._Fig. 17, Suppl._Fig. 19, Suppl._Fig. 20, Suppl._Fig. 21, Suppl._Fig. 22, Suppl._Fig. 23, Suppl._Fig. 24, Suppl._Fig. 25, Suppl._Fig. 27, Suppl._Fig. 28 …]
